# Supplementary material for: Temperature-mediated flower size plasticity in Arabidopsis
Source: iScience. 2022 Oct 21;25(11):105411. doi: 10.1016/j.isci.2022.105411 (PMC9646949; doi:10.1016/j.isci.2022.105411)
Supplement: Table S2. Flower diameter (FD), rosette diameter (RD) and flowering time (FT) data for 290 accessions in grown at 17 °C, 23 °C and polytunnel greenhouse, related to Figure 2 [file mmc2.xlsx]

## Sheet: Sheet1
Supplementary table 2. FD, RD and FT data for 290 accessions in grown at 17 °C, 23 °C and polytunnel greenhouse, related to figure 2.
Accession ID	Name	CS Number	Country	Latitude	Longitude	Flower diameter (mm) mean at 17 °C	Flower diameter (mm) standard deviation at 17 °C	Flower diameter (mm) mean at 23 °C	Flower diameter (mm) standard deviation at 23 °C	Flower diameter plasticity (%) to temperature ((23 °C - 17 °C)/17 °C)	Flower diameter (mm) mean in polytunnel greenhouse	Flower diameter (mm) standard deviation in polytunnel greenhouse	Rosette diameter (mm) mean at 17 °C	Rosette diameter (mm) standard deviation at 17 °C	Rosette diameter (mm) mean at 23 °C	Rosette diameter (mm) standard deviation at 23 °C	Rosette diameter plasticity (%) to temperature ((23 °C - 17 °C)/17 °C)	Flowering time (days) mean at 17 °C	Flowering time (days) standard deviation at 17 °C	Flowering time (days) mean at 23 °C	Flowering time (days) standard deviation at 23 °C	Flowering time plasticity (%) to temperature ((23 °C - 17 °C)/17 °C)
9968	Timpo-1	CS76424	ITA	39.27	16.27	4.20167	0.366955	3.71921	0.292787	-0.114825	3.29294	0.661965	52.715	2.46179	63.6475	2.73957	0.207389	27	0	19	0	-0.296296
9969	Valsi-1	CS76425	ITA	40.18	16.45	4.18196	0.225485	3.68171	0.397353	-0.119621	3.755	0.363398	52.4375	10.5036	54.25	5.42935	0.034565	26	0	16	0	-0.384615
9943	Cdm-0	CS76410	ESP	39.73	-5.74	5.19446	0.29305	4.20225	0.550296	-0.191013	3.9325	0.612184	74.79	5.40119	52.8325	10.7131	-0.293589	22	0	15	1.41421	-0.318182
9985	Slavi-1	CS76419	BUL	41.43	23.65	4.55671	0.283281	4.43996	0.293768	-0.0256216	3.54778	0.644115	53.5775	4.33253	69.5625	8.04888	0.298353	28	0	19	0	-0.321429
9962	Galdo-1	CS76423	ITA	40.57	15.32	4.31271	0.279696	3.98513	0.232814	-0.0759577	4.04333	0.384086	88.5425	10.6346	65.605	7.22987	-0.259056	35.5	2.12132	16.5	3.53553	-0.535211
9957	Borsk-2	CS76421	RUS	53.04	51.75	4.31204	0.322084	3.83613	0.333473	-0.110369	4.23083	0.5086	83.625	7.2337	45.065	6.97175	-0.461106	31	4.24264	17.5	2.12132	-0.435484
10016	Del-10	CS76397	SRV	44.9444	21.1828	4.47088	0.349741	3.73917	0.395655	-0.163661	NA	NA	55.9175	3.74554	45.0975	15.8275	-0.193499	28	0	20	1.41421	-0.285714
10003	WalHaesB4	CS76408	GER	48.6	9.19	4.52808	0.244008	3.62883	0.22404	-0.198594	NA	NA	23.885	5.48692	55.355	7.91305	1.31756	40	0	19	0	-0.525
9999	TueSB30-3	CS76403	GER	48.53	9.06	4.71396	0.274863	3.43079	0.252665	-0.272206	3.34813	0.532497	40.47	4.66947	59.2775	7.03925	0.464727	26	2.82843	15	1.41421	-0.423077
9997	Rue3-1-31	CS76406	GER	48.56	9.16	4.45696	0.338139	3.64525	0.310922	-0.182122	3.84944	0.490243	55.4775	18.0022	30.905	9.28303	-0.442927	27	1.41421	16	0	-0.407407
9946	Mer-6	CS76414	ESP	38.92	-6.34	4.16017	0.313675	3.04121	0.229189	-0.26897	3.29786	0.507532	42.9275	3.21983	32.4375	1.14555	-0.244365	20	0	14	0	-0.3
10005	Copac-1	CS76420	ROU	46.11	21.95	4.40504	0.277559	4.23333	0.199134	-0.03898	3.80667	0.348313	49.8375	4.90398	59.0233	3.40726	0.184316	28	0	19	0	-0.321429
9944	Don-0	CS76411	ESP	36.83	-6.36	4.13608	0.335782	4.10637	0.238922	-0.00718272	3.27	0.313741	58.285	10.9699	48.1725	6.80885	-0.173501	25.5	2.12132	19.5	0.707107	-0.235294
9954	Leb-3	CS76426	RUS	51.65	80.82	4.99175	0.273898	4.43542	0.269874	-0.111451	NA	NA	35.3625	11.2614	95.815	1.36472	1.70951	29	1.41421	22	1.41421	-0.241379
9993	Nemrut-1	CS76398	TUR	38.6425	42.2394	4.65192	0.274083	4.20437	0.351403	-0.0962059	3.765	0.376154	85.2475	3.25253	87.125	7.14885	0.0220241	53	0	36.5	4.94975	-0.311321
10006	Kastel-1	CS76395	UKR	44.6419	34.3814	4.90925	0.292521	3.924	0.261116	-0.200693	3.6375	0.465065	86.32	9.29138	58.1375	4.27248	-0.326489	36	1.41421	20.5	0.707107	-0.430556
10000	Tu-Scha-9	CS76401	GER	48.53	9.05	3.44721	0.117008	3.01246	0.300179	-0.126117	3.25167	0.542353	66.0025	9.02878	72.4475	23.8232	0.0976478	19	0	14.5	0.707107	-0.236842
9994	Ey1.5-2	CS76399	GER	48.43	8.77	4.67633	0.176593	4.14437	0.242513	-0.113755	NA	NA	76.43	4.57669	58.9425	7.81517	-0.228804	24	0	16	0	-0.333333
9945	Leo-1	CS76413	ESP	41.8	-3.11	4.63788	0.389749	4.273	0.284825	-0.0786729	3.78375	0.490075	80.935	0.190919	96.0125	4.96074	0.186291	71.5	4.94975	28	0	-0.608392
10011	Yeg-1	CS76394	ARM	39.8692	45.3622	4.53096	0.346768	3.99621	0.428957	-0.118021	3.433	0.281462	74.2975	2.50856	63.41	10.5591	-0.146539	24	0	16	0	-0.333333
9995	HKT2.4	CS76404	GER	48.14	9.4	4.36362	0.327424	4.38571	0.220335	0.00506078	3.7125	0.516722	70.835	11.2595	54.4875	15.3741	-0.230783	26	2.82843	17.5	2.12132	-0.326923
10010	Sij-4	CS76381	UZB	41.45	70.05	3.863	0.364106	3.56375	0.246046	-0.0774657	2.835	0.335224	48.34	4.06304	50.085	5.00685	0.0360985	24	1.41421	16	0	-0.333333
9953	Koz-2	CS76383	RUS	51.33	82.19	4.72771	0.215665	3.78242	0.232335	-0.199947	4.055	0.499608	40.0825	10.6178	26.9675	10.7191	-0.3272	31.5	3.53553	20	1.41421	-0.365079
10014	Xan-1	CS76387	AZE	38.6536	48.7992	4.30254	0.384711	4.3705	0.285295	0.0157949	3.8255	0.3691	92.7575	8.54472	91.33	10.0268	-0.0153896	31	4.24264	22.5	2.12132	-0.274194
10007	Koch-1	CS76396	UKR	50.3553	29.3244	4.60321	0.236162	3.86362	0.380801	-0.160667	NA	NA	74.2175	7.61092	56.42	3.62109	-0.239802	21	0	16	0	-0.238095
10015	Ara-1	CS76382	AFG	37.29	71.3	4.56358	0.327445	3.79542	0.391883	-0.168325	3.36333	0.574766	89.7275	4.53093	33.39	13.5418	-0.627873	21	1.41421	14	0	-0.333333
9949	Qui-0	CS76417	ESP	42.69	-6.93	4.56412	0.260933	4.12996	0.324894	-0.0951259	4.49235	0.649167	66.94	7.48208	47.4225	3.43314	-0.291567	21	0	16	0	-0.238095
10018	Dobra-1	CS76369	SRB	44.84	20.16	4.02083	0.302854	3.72925	0.307715	-0.0725181	3.64286	0.338007	68.8625	16.3719	77.615	1.56271	0.127101	35.5	10.6066	22.5	2.12132	-0.366197
9958	Shigu-1	CS76375	RUS	53.33	49.48	3.79579	0.236191	3.52354	0.207023	-0.0717242	3.50667	0.384563	59.615	10.1218	40.2875	6.14053	-0.324205	23	0	16	0	-0.304348
9961	Krazo-2	CS76422	RUS	53.09	52	4.28963	0.37041	3.21042	0.382517	-0.251586	NA	NA	60.86	8.76286	58.11	14.7652	-0.0451857	28	0	19	0	-0.321429
10001	TueV-13	CS76407	GER	48.52	9.05	4.15083	0.315092	3.69767	0.225487	-0.109175	3.53333	0.419053	68.0875	6.76977	71.2675	3.93208	0.0467046	24	0	19	0	-0.208333
10002	TueWa1-2	CS76405	GER	48.53	9.04	3.61229	0.272434	3.29054	0.256438	-0.0890709	3.395	0.449138	39.8825	5.15023	39.4525	9.84725	-0.0107817	21.5	2.12132	14	0	-0.348837
9991	Vash-1	CS76391	GEO	41.2381	46.3728	4.37617	0.22391	3.91746	0.37602	-0.10482	3.29417	0.228818	102.993	7.01682	48.31	2.91716	-0.530937	40.5	4.94975	20	1.41421	-0.506173
9952	Kly-4	CS76384	RUS	51.32	82.55	4.19042	0.300945	3.51471	0.296091	-0.161251	3.64	0.554271	49.9275	4.32394	64.06	12.2674	0.28306	25	4.24264	16	0	-0.36
9951	Kly-1	CS76385	RUS	51.3333	82.5667	4.2015	0.252214	3.73392	0.189837	-0.11129	3.5395	0.500744	35.25	13.278	45.7625	5.63603	0.298227	29	7.07107	16	0	-0.448276
9959	Shigu-2	CS76374	RUS	53.33	49.48	4.78779	0.302499	3.89221	0.258251	-0.187056	3.5175	0.540378	93.315	7.44943	102.155	10.8281	0.0947329	25	0	18	0	-0.28
9996	Nie1-2	CS76402	GER	48.52	8.8	4.67371	0.387568	4.24954	0.304382	-0.0907559	3.985	0.547548	52.93	11.113	55.2375	8.22518	0.0435953	23	1.41421	17.5	2.12132	-0.23913
10004	Bolin-1	CS76373	ROU	44.46	25.74	4.36871	0.452166	3.68958	0.508418	-0.155452	3.88167	0.804807	45.28	5.01936	47.5275	30.7643	0.0496356	32	2.82843	17.5	2.12132	-0.453125
10009	Sij-2	CS76380	UZB	41.45	70.05	4.67633	0.441745	3.48704	0.299817	-0.254321	3.32909	0.309588	71.125	14.1608	54.5625	5.67452	-0.232865	23.5	0.707107	17.5	2.12132	-0.255319
9987	Lecho-1	CS76371	BUL	41.43	23.5	4.484	0.403538	4.47483	0.240341	-0.00204431	3.7025	0.35918	93.9075	5.20251	90.8025	2.18872	-0.0330645	55.5	2.12132	51	4.24264	-0.0810811
9982	Apost-1	CS76368	ITA	39.01	16.47	4.43204	0.316499	4.35687	0.330155	-0.0169598	3.38571	0.454256	53.5825	11.3533	89.335	9.9577	0.667242	34.5	0.707107	25.5	3.53553	-0.26087
9941	Fei-0	CS76412	POR	40.92	-8.54	4.08821	0.304315	3.38758	0.21956	-0.171377	3.23222	0.509298	36.62	3.79191	70.555	9.97542	0.926679	26.5	4.94975	14	0	-0.471698
9970	Altenb-2	CS76353	ITA	46.3716	11.2376	4.15521	0.369998	3.79008	0.281208	-0.0878716	3.79833	0.431622	65.2125	11.7583	40.445	2.16417	-0.379797	22.5	2.12132	14	0	-0.377778
9990	Lag2-2	CS76390	GEO	41.8296	46.2831	4.59967	0.376102	3.94929	0.323076	-0.141396	3.21	0.363501	71.305	6.95554	61.9975	6.13017	-0.130531	22	0	15	1.41421	-0.318182
9955	Stepn-2	CS76377	RUS	54.09	60.46	4.65454	0.329731	3.82875	0.278762	-0.177416	4.05588	1.01416	59.715	2.13214	55.2725	3.60835	-0.074395	23.5	0.707107	16	0	-0.319149
9972	Bozen-1.2	CS76358	ITA	46.513	11.331	3.23092	0.175377	3.60708	0.133433	0.116427	3.51	0.360307	77.2575	6.26523	82.5525	20.7673	0.068537	22	0	16	0	-0.272727
9963	Lago-1	CS76367	ITA	39.18	16.26	4.67717	0.186609	4.11758	0.268314	-0.119642	4.14067	0.703624	60.4075	5.49333	54.145	8.41989	-0.103671	25.5	2.12132	20.5	0.707107	-0.196078
9964	Mammo-1	CS76365	ITA	38.36	16.23	4.493	0.253041	3.7205	0.189198	-0.171934	3.67333	0.393407	66.1192	10.8286	68.0575	5.23133	0.0293147	23	0	20	1.41421	-0.130435
9988	Bak-2	CS76392	GEO	41.7942	43.4767	4.28342	0.353909	4.07196	0.490616	-0.0493667	3.62917	0.459891	61.4502	0.274628	59.055	2.94864	-0.0389777	31	4.24264	34	19.799	0.0967742
9976	Rovero-1	CS76351	ITA	46.2543	11.167	4.48133	0.265772	3.76142	0.343431	-0.160648	3.75667	0.55173	62.3011	0.274628	60.3325	16.1487	-0.031598	28	0	19	0	-0.321429
9967	Moran-1	CS76363	ITA	39.83	16.17	4.82367	0.348653	4.12542	0.266375	-0.144755	NA	NA	76.525	14.6675	58.6925	8.28909	-0.233028	22.5	2.12132	17.5	2.12132	-0.222222
9956	Stepn-1	CS76378	RUS	54.06	60.48	4.183	0.275991	3.38625	0.254757	-0.190473	3.741	0.508212	52.325	17.5255	37.9425	2.63305	-0.274869	24	0	16	0	-0.333333
9986	Jablo-1	CS76372	BUL	41.59	25.2	5.43533	0.461889	5.08204	0.241377	-0.0649991	4.11	0.474465	85.08	10.789	102.63	3.45194	0.206276	63	2.82843	45	4.24264	-0.285714
9966	Monte-1	CS76361	ITA	40.28	15.65	5.00221	0.530513	4.17125	0.317948	-0.166118	3.575	0.488126	96.145	1.61927	97.375	5.68549	0.0127932	36.5	4.94975	37	0	0.0136986
9960	Kidr-1	CS76376	RUS	51.31	57.56	4.16667	0.357793	3.50029	0.362158	-0.15993	3.37667	0.344754	57.5225	4.42679	37.3025	9.94541	-0.351515	22.5	2.12132	15	1.41421	-0.333333
9981	Angit-1	CS76366	ITA	38.76	16.24	4.24683	0.279471	3.77475	0.409022	-0.111161	3.02	0.50509	57.695	7.0705	57.225	6.53597	-0.00814629	21.5	0.707107	17.5	2.12132	-0.186047
9973	Mitterberg-1-181	CS76354	ITA	46.366	11.2832	4.58542	0.344112	4.35629	0.30691	-0.0499682	5.05	0.598777	50.9475	5.3532	33.975	6.57486	-0.333137	21.5	0.707107	16.5	3.53553	-0.232558
10017	Petro-1	CS76370	SRB	44.34	21.46	5.00633	0.376359	4.14004	0.268301	-0.173039	4.065	0.52248	106.435	12.3532	60.6575	4.6772	-0.430098	32.5	6.36396	17.5	2.12132	-0.461538
9939	Aitba-2	CS76347	MAR	31.48	-7.45	4.28433	0.269442	3.87933	0.322983	-0.0945305	3.75615	0.571214	49.6375	5.66338	40.945	8.34798	-0.17512	24	0	19.5	0.707107	-0.1875
9975	Castelfed-4-213	CS76356	ITA	46.3378	11.2928	3.67267	0.279659	3.09175	0.247495	-0.158173	3.195	0.571564	53.2475	11.9993	61.8025	6.0974	0.160665	24	0	19	0	-0.208333
9940	Toufl-1	CS76348	MAR	31.47	-7.42	4.59854	0.254735	3.45808	0.368435	-0.248004	NA	NA	63.7325	0.89377	50.025	3.08109	-0.215079	25.5	6.36396	16	0	-0.372549
9974	Castelfed-4.1	CS76355	ITA	46.3378	11.2928	3.94017	0.295715	3.65837	0.242394	-0.0715177	3.38053	0.479413	53.4725	7.58502	49.49	1.62413	-0.0744775	27	4.24264	17.5	2.12132	-0.351852
9978	Vezzano-2.2	CS76350	ITA	46.6297	10.817	3.77821	0.35139	3.372	0.257379	-0.107513	3.7425	0.277162	60.8225	5.68385	50.485	6.88669	-0.169962	22	0	16	0	-0.272727
9979	Voeran-1	CS76352	ITA	46.36	11.23	4.16188	0.304969	3.87412	0.236586	-0.0691395	3.70565	0.330912	69.3975	1.75978	78.97	4.3982	0.137937	34	1.41421	30	9.89949	-0.117647
9971	Bozen-1.1	CS76357	ITA	46.513	11.331	3.92908	0.196912	3.439	0.172025	-0.124732	3.43	0.741168	79.7825	11.3402	83.9725	5.19754	0.0525178	22	0	15	0	-0.318182
9977	Vezzano-2.1	CS76349	ITA	46.6297	10.817	4.08721	0.340222	3.35971	0.290341	-0.177994	NA	NA	57.1625	4.05247	48.1725	7.56923	-0.157271	23	0	19	0	-0.173913
9983	Ciste-1	CS76359	ITA	41.62	12.87	4.40246	0.320787	3.77662	0.29309	-0.142155	3.67067	0.55272	62.3575	3.91592	56.925	3.24644	-0.0871186	22	1.41421	15	1.41421	-0.318182
9998	Star-8	CS76400	GER	48.43	8.82	3.89562	0.302793	3.41375	0.290046	-0.123696	3.385	0.410866	45.385	15.7662	47.725	3.89459	0.0515589	27	4.24264	19	0	-0.296296
9965	Mammo-2	CS76364	ITA	38.38	16.22	3.75358	0.234189	3.73604	0.304507	-0.00467331	2.884	0.546087	51.23	8.03228	61.0275	13.2429	0.191245	22.5	2.12132	16	0	-0.288889
10013	Lerik1-3	CS76388	AZE	38.7406	48.6131	4.37017	0.362177	4.18412	0.319168	-0.0425708	3.738	0.553792	55.845	1.75405	56.8525	11.8562	0.018041	30	0	18.5	3.53553	-0.383333
9980	Angel-1	CS76362	ITA	38.62	16.17	4.63246	0.303126	3.97167	0.207344	-0.142644	3.97167	0.355477	95.685	3.1042	88.925	18.4142	-0.0706485	23	2.82843	18.5	0.707107	-0.195652
9984	Ciste-2	CS76360	ITA	41.62	12.87	4.28483	0.411167	4.01633	0.266032	-0.0626629	3.25083	0.702038	57.12	11.7105	66.4775	6.03003	0.163822	29	7.07107	17.5	2.12132	-0.396552
10008	Sij-1	CS76379	UZB	41.45	70.05	4.63142	0.348741	3.849	0.350475	-0.168937	3.28529	0.631051	77.5575	7.24954	34.355	4.96551	-0.557038	24	0	19	0	-0.208333
7521	Lp2-6	CS77052	CZE	49.38	16.81	4.33812	0.29568	3.9765	0.274033	-0.0833597	4.04905	0.521069	94.3725	2.10498	70.985	7.48219	-0.247821	20	0	13	0	-0.35
8365	Rak-2	CS77201	CZE	49	16	4.05467	0.296161	3.89542	0.31291	-0.0392757	3.56062	0.585486	86.6275	7.02741	72.8075	3.11363	-0.159534	19.5	0.707107	12	0	-0.384615
6951	Pu2-23	CS76579	CZE	49.42	16.36	4.37563	0.247644	3.86262	0.286225	-0.11724	3.82182	0.648296	91.9125	8.11007	80.715	4.1202	-0.121828	22	0	13.5	0.707107	-0.386364
8343	Na-1	CS76558	FRA	47.5	1.5	4.30825	0.265587	3.60383	0.239994	-0.163504	3.33	0.425508	91.6875	7.04742	96.97	17.8108	0.0576142	18	0	12	0	-0.333333
8326	Lis-1	CS77042	SWE	56.0328	14.775	4.44613	0.284766	4.76213	0.239562	0.0710731	3.357	0.581697	74.8725	8.61974	74.725	8.66454	-0.00197002	32.5	0.707107	18	0	-0.446154
8239	PHW-3	CS76976	GER	51	7	4.14646	0.166816	3.379	0.243553	-0.185088	3.58182	0.796947	98.6625	2.92479	90.665	2.21017	-0.0810592	20	0	14	0	-0.3
7322	Rsch-4	CS77222	RUS	56.3	34	3.88258	0.318316	3.50163	0.200129	-0.0981198	3.51882	0.534986	95.94	11.7163	100.76	4.23022	0.0502397	23	2.82843	13.5	0.707107	-0.413043
6992	Ang-0	CS76436	BEL	50.3	5.3	5.09517	0.400998	3.9185	0.206482	-0.230938	3.56733	0.806387	68.3375	3.61391	74.5475	8.97591	0.0908725	25	1.41421	14	0	-0.44
7158	Gr-5	CS76885	AUT	47	15.5	4.41933	0.256672	3.93567	0.265825	-0.109443	4.09167	0.496653	85.1625	7.84049	65.145	9.79772	-0.235051	15	0	11	0	-0.266667
6039	Hovdala-2	CS76937	SWE	56.1	13.74	4.49092	0.277314	3.68079	0.103093	-0.180392	3.67667	0.420423	92.695	5.24087	89.9975	9.29847	-0.0291008	22	0	15	0	-0.318182
7002	Baa-1	CS76442	NED	51.3333	6.1	4.386	0.272305	3.62033	0.252268	-0.174571	3.88647	0.327862	84.165	2.75539	90.43	7.58073	0.0744371	19	2.82843	16	1.41421	-0.157895
7031	Bsch-0	CS76457	GER	50.0167	8.6667	4.47821	0.334216	3.83412	0.343536	-0.143826	3.6625	0.411929	75.8275	3.61337	77.0675	9.29925	0.0163529	22.5	3.53553	13.5	0.707107	-0.4
7014	Ba-1	CS76441	UK	56.5459	-4.79821	5.29212	0.333238	4.31513	0.233045	-0.184614	3.5425	0.627661	87.18	9.48799	77.5025	6.11527	-0.111006	20	0	12	0	-0.4
6932	Ler-1	CS77021	GER	47.984	10.8719	5.20454	0.395208	4.56071	0.265317	-0.123706	4.97533	0.747028	73.0825	3.74663	71.7825	5.81522	-0.0177881	25	0	17	0	-0.32
7165	Hn-0	CS76513	GER	51.3472	8.28844	4.31183	0.397597	4.019	0.241501	-0.0679139	3.80222	0.699385	63.5275	8.16821	83.35	5.43846	0.31203	25	0	16	1.41421	-0.36
7147	Gie-0	CS76493	GER	50.584	8.67825	3.89654	0.26669	3.2905	0.207877	-0.155533	3.575	0.342698	83.56	6.86599	82.9675	6.27308	-0.00709071	24.5	0.707107	17.5	0.707107	-0.285714
7143	Gel-1	CS76492	NED	51.0167	5.86667	4.5435	0.193207	3.85112	0.126582	-0.152388	3.84923	0.557597	88.73	13.8662	70.59	4.76054	-0.20444	27	0	15	0	-0.444444
6918	Fäb-4	CS76851	SWE	63.0165	18.3174	4.20525	0.254625	3.57958	0.248474	-0.148782	3.53154	0.512788	79.465	4.29429	91.3625	10.5271	0.14972	17	2.82843	14	1.41421	-0.176471
1925	MNF-Che-2	CS77096	USA	43.5251	-86.1843	4.12804	0.257401	3.78404	0.252482	-0.0833325	3.63208	0.467564	92.84	31.6718	95.0925	6.17209	0.0242622	28.5	4.94975	16.5	2.12132	-0.421053
8424	Kas-2	CS78905	IND	35	77	3.87937	0.263334	3.46687	0.212426	-0.106332	3.55	0.368397	87.8575	4.63651	102.332	14.7485	0.164755	15	0	13	1.41421	-0.133333
7515	RRS-10	CS76592	USA	41.5609	-86.4251	4.36712	0.372665	3.70842	0.19573	-0.150833	3.38667	0.412499	97.075	6.15127	84.325	8.14452	-0.131342	23.5	4.94975	15	1.41421	-0.361702
8244	PHW-34	CS77174	FRA	48.6103	2.3086	4.33404	0.348718	3.87875	0.350295	-0.10505	3.57238	0.579383	94.7625	5.55303	92.105	5.04807	-0.0280438	33.5	2.12132	21.5	3.53553	-0.358209
7344	Sg-1	CS76600	GER	47.6667	9.5	4.16733	0.33699	4.02892	0.24295	-0.0332147	3.86125	0.537969	81.08	4.76386	90.49	2.70406	0.116058	20.5	0.707107	14	0	-0.317073
2057	Map-42	CS77732	USA	42.166	-86.412	4.72742	0.303521	4.31608	0.208807	-0.0870102	3.49	0.670448	103.082	12.1382	112.078	11.1272	0.0872602	25	0	19.5	2.12132	-0.22
6982	Wt-5	CS76632	GER	52.3	9.3	3.722	0.186661	2.9135	0.197676	-0.217222	2.9925	0.40984	93.8125	10.185	99.26	4.17914	0.058068	27	7.07107	16	1.41421	-0.407407
6243	Tottarp-2	CS77381	SWE	56.2737	13.9004	5.05492	0.222362	4.19879	0.254182	-0.169365	3.8675	0.584852	69.745	2.38531	79.95	5.00632	0.146319	15	0	8	0	-0.466667
7394	Wa-1	CS76626	POL	52.3	21	6.14767	0.382598	4.82425	0.24771	-0.215271	4.105	0.665761	72.9675	4.13031	78.3275	3.44997	0.0734574	15	0	12	0	-0.2
7373	Tsu-0	CS77389	JPN	34.43	136.31	4.28242	0.238648	3.413	0.190381	-0.20302	3.09217	0.433499	91.9775	3.90977	121.225	5.92461	0.317985	32	0	18	0	-0.4375
7477	WAR	CS78853	USA	41.7302	-71.2825	4.55046	0.278598	3.73542	0.231936	-0.179112	3.34067	0.661044	83.075	7.47239	89.595	8.01549	0.0784833	25	0	16	1.41421	-0.36
7000	Aa-0	CS76428	GER	50.9167	9.57073	4.70413	0.347902	3.992	0.31246	-0.151383	3.98261	0.792504	66.405	4.99541	83.5475	3.40419	0.258151	21.5	0.707107	15.5	0.707107	-0.27907
7525	Rmx-A180	CS77218	USA	42.036	-86.511	4.55587	0.298417	3.57054	0.233791	-0.216278	3.74938	0.520954	81.7925	3.49168	86.955	20.8652	0.063117	21.5	0.707107	14	1.41421	-0.348837
8419	Wil-1	CS78855	LTU	54.6833	25.3167	4.25537	0.282215	3.74125	0.224529	-0.120818	3.35765	0.547964	75.1325	8.00725	83.4025	9.79992	0.110072	22	0	14	0	-0.363636
6958	Ra-0	CS76582	FRA	46	3.3	4.33279	0.261393	3.77408	0.27155	-0.128949	3.29813	0.492623	85.935	3.0465	74.99	7.49257	-0.127364	15	0	12	1.41421	-0.2
6990	Amel-1	CS76434	NED	53.448	5.73	4.36446	0.380328	3.54062	0.214964	-0.18876	3.50792	0.478287	90.595	3.21238	87.11	9.40578	-0.0384679	22	0	13	1.41421	-0.409091
6976	Uod-7	CS78823	AUT	48.3	14.45	4.85663	0.312798	3.91212	0.217725	-0.194477	4.26167	0.591183	82.175	6.00891	85.85	1.95115	0.0447216	20	0	11.5	0.707107	-0.425
6907	CIBC-17	CS76770	UK	51.4083	-0.6383	4.37192	0.229909	3.40779	0.271062	-0.220527	3.83704	0.589481	75.68	3.93722	78.5825	2.89692	0.0383523	20	0	14	0	-0.3
8235	Hod	CS76924	CZE	48.8	17.1	4.66046	0.201408	4.02088	0.306471	-0.137236	4.19385	0.497247	72.54	7.06217	74.015	13.294	0.0203336	21	1.41421	14	0	-0.333333
430	Gr-1	CS76496	AUT	47	15.5	4.67667	0.363759	4.02033	0.322108	-0.140342	3.60167	0.480032	94.84	10.6649	87.085	5.06832	-0.0817693	25	0	13	0	-0.48
7063	Can-0	CS76740	ESP	29.2144	-13.4811	4.58104	0.308661	3.8775	0.271823	-0.153577	3.22333	0.420334	86.0675	9.11514	95.7525	5.03881	0.112528	22	0	18.5	0.707107	-0.159091
7411	Wl-0	CS76630	GER	47.9299	10.8134	5.29592	0.343326	4.47487	0.258266	-0.155033	4.11458	0.927173	77.97	2.68989	65.9875	3.36003	-0.153681	27	2.82843	18	0	-0.333333
7378	Uk-1	CS76620	GER	48.0333	7.7667	5.00933	0.153297	4.051	0.0945856	-0.19131	4.55636	0.534182	84.56	3.45068	86.9025	10.9688	0.0277022	23.5	3.53553	12	0	-0.489362
6008	Duk	CS76824	CZE	49.1	16.2	3.92746	0.260117	3.82417	0.294777	-0.0262999	3.16333	0.415137	87.005	7.49991	90.28	11.8875	0.0376415	20	0	11	0	-0.45
7343	Sp-0	CS76603	GER	52.5339	13.181	4.89442	0.27676	4.33242	0.295669	-0.114825	4.1365	0.35871	80.2925	4.7904	82.125	7.48228	0.0228228	18	0	11.5	0.707107	-0.361111
5837	Bor-1	CS76453	CZE	49.4013	16.2326	4.88392	0.34434	3.83029	0.173408	-0.215734	4.1719	0.691283	94.1875	8.40199	87.39	8.16276	-0.0721699	22	0	14	0	-0.363636
8246	NC-6	CS77124	USA	35	-79.18	4.01138	0.231401	3.25708	0.224657	-0.188038	3.86848	0.43637	87.7875	5.09591	99.135	8.86649	0.129261	22	0	15	0	-0.318182
8335	Lund	CS77060	SWE	55.71	13.2	4.25325	0.245775	3.63717	0.170419	-0.14485	3.42917	0.370944	80.335	2.94864	78.5875	16.5722	-0.0217527	27.5	7.77817	22	2.82843	-0.2
6194	TDr-8	CS77355	SWE	55.7706	14.1342	4.46342	0.533567	4.42208	0.208138	-0.00926047	3.78667	0.288757	86.2275	4.56799	101.245	15.4019	0.174161	31.5	2.12132	23.5	0.707107	-0.253968
8376	Sanna-2	CS77234	SWE	62.69	18	4.64758	0.326119	3.67071	0.19224	-0.21019	3.80833	0.292855	85.525	4.51978	88.085	3.73294	0.0299328	24.5	3.53553	19	0	-0.22449
6933	LL-0	CS77047	ESP	41.59	2.49	4.03417	0.391617	3.30454	0.273037	-0.180861	3.5925	0.473852	57.1825	6.04345	58.9175	2.91498	0.0303415	15	0	11	0	-0.266667
7296	Petergof	CS77170	RUS	59	29	4.86325	0.375164	4.08554	0.234965	-0.159915	4.27	0.570701	62.34	11.1286	86.235	5.52081	0.383301	20	0	13	0	-0.35
8387	St-0	CS77270	SWE	59	18	4.75558	0.432355	3.76721	0.242589	-0.207835	3.94267	0.571261	90.505	7.29027	101.007	13.7921	0.116043	19	0	13	0	-0.315789
7316	Rhen-1	CS78916	NED	51.9667	5.56667	4.23971	0.315076	3.44233	0.202108	-0.188073	3.21667	0.557185	74.28	2.13357	93.8475	7.44376	0.263429	23	1.41421	13.5	0.707107	-0.413043
7164	Hau-0	CS76915	DEN	55.675	12.5686	5.05329	0.206335	5.588	0.232906	0.105814	4.2275	0.577302	92.9	10.4193	110.925	13.6749	0.194026	62	1.41421	32	14.1421	-0.483871
7094	Da-0	CS76791	GER	49.8724	8.65081	4.42942	0.240876	3.71062	0.281867	-0.162277	3.08083	0.396767	84.9175	5.5398	84.7	5.65603	-0.00256131	18	0	11	0	-0.388889
7071	Chat-1	CS76463	FRA	48.0717	1.33867	4.88004	0.3375	3.67767	0.300221	-0.246386	3.775	0.67395	86.665	0.374767	83.5975	10.2868	-0.0353949	18	0	12	1.41421	-0.333333
7186	Kn-0	CS76969	LTU	54.8969	23.8924	6.17804	0.363763	4.73767	0.35966	-0.233144	4.9455	0.78278	84.8425	10.7065	91.67	10.1651	0.0804726	19	0	11	0	-0.421053
7384	Ven-1	CS76624	NED	52.0333	5.55	4.29704	0.315324	3.32313	0.191979	-0.226648	3.56583	0.371157	106.022	11.4635	110.713	14.7613	0.0442359	27	0	16	0	-0.407407
6989	Alst-1	CS76432	UK	54.8	-2.4333	4.46708	0.345803	3.99775	0.358477	-0.105065	3.61437	0.597923	85.4475	7.05095	89.335	9.68183	0.0454958	20	2.82843	11	0	-0.45
6903	Bor-4	CS76454	CZE	49.4013	16.2326	5.22517	0.328569	4.43971	0.328613	-0.150322	4.73833	0.361958	89.46	2.18267	78.81	3.72828	-0.119048	22	0	11	0	-0.5
7416	Yo-0	CS76633	USA	37.45	-119.35	4.52683	0.2654	4.10792	0.317781	-0.0925408	3.1125	0.419168	82.4075	4.63127	93.96	13.8079	0.140187	36	0	25.5	10.6066	-0.291667
8264	Bla-1	CS76451	ESP	41.6833	2.8	4.29767	0.269186	3.34492	0.181098	-0.22169	3.50231	0.36941	90.255	5.77508	98.3375	11.3464	0.0895518	18	0	11.5	0.707107	-0.361111
6970	Ts-1	CS76615	ESP	41.7194	2.93056	3.64492	0.290234	3.15525	0.315214	-0.134342	3.40429	0.572085	90.755	12.671	96.9725	3.8512	0.0685086	18	0	13	0	-0.277778
7092	Com-1	CS76469	FRA	49.416	2.823	4.09592	0.298806	3.37887	0.204448	-0.175063	3.00357	0.405667	76.605	6.89429	85.4025	6.10764	0.114842	18	0	11	0	-0.388889
6926	Kin-0	CS76527	USA	44.46	-85.37	4.00729	0.189887	3.21687	0.207596	-0.197245	3.435	0.391354	83.335	12.2876	93.76	16.404	0.125097	19	0	13	0	-0.315789
7306	Pog-0	CS76576	CAN	49.2655	-123.206	3.85017	0.19935	3.12042	0.224758	-0.189537	3.23	0.4892	77.5	8.46319	78.4375	3.36776	0.0120968	18.5	0.707107	11	0	-0.405405
8214	Gy-0	CS78901	FRA	49	2	3.77629	0.198059	3.37412	0.288394	-0.106498	3.99417	0.678939	72.715	0.92631	67.0725	10.8344	-0.0775975	16.5	2.12132	11	0	-0.333333
7320	Rou-0	CS76591	FRA	49.4424	1.09849	4.39483	0.306045	3.30437	0.256678	-0.248123	3.58167	0.328781	74.095	6.89364	71.35	7.22447	-0.037047	23.5	2.12132	15.5	2.12132	-0.340426
7062	Ca-0	CS76459	GER	50.2981	8.26607	4.70929	0.261366	4.38179	0.198074	-0.0695434	3.9125	0.692208	90.8975	6.70377	94.1775	2.28094	0.0360846	18	0	11	0	-0.388889
7383	Van-0	CS76623	CAN	49.2655	-123.206	4.79275	0.343082	3.80396	0.275943	-0.20631	3.63333	0.553298	76.7725	4.13695	74.6325	2.52146	-0.0278746	18	0	13	0	-0.277778
6943	NFA-10	CS77126	UK	51.4083	-0.6383	4.31358	0.252698	3.54079	0.184787	-0.179153	3.10955	0.267777	79.0925	6.1447	79.345	11.4932	0.00319246	15	0	11	0	-0.266667
7244	Mnz-0	CS76552	GER	50.001	8.26664	4.10304	0.309775	3.28021	0.246269	-0.200542	3.03824	0.358038	77.5275	6.00027	77.735	3.35222	0.00267647	15	0	11	0	-0.266667
6913	Eden-2	CS76827	SWE	62.877	18.177	5.88292	0.428377	4.30125	0.167787	-0.268858	4.35542	0.648646	81.7825	2.97838	72.73	5.59411	-0.11069	30	0	19	0	-0.366667
7354	Ting-1	CS76612	SWE	56.5	14.9	5.209	0.303418	4.30012	0.289248	-0.174482	4.40583	0.414014	78.3725	7.09219	77.44	10.1735	-0.0118983	28	1.41421	20.5	2.12132	-0.267857
7102	Do-0	CS76474	GER	50.7224	8.2372	4.45692	0.354777	3.78146	0.321327	-0.151553	3.47333	0.349794	76.0175	9.243	85.2725	2.59008	0.121748	33	0	20.5	2.12132	-0.378788
8297	Ge-0	CS76875	SUI	46.5	6.08	4.51146	0.350785	3.81642	0.263391	-0.154061	3.53833	0.327588	76.375	7.33437	75.15	3.38068	-0.0160393	22	0	18.5	0.707107	-0.159091
7111	Edi-0	CS76831	UK	55.9494	-3.16028	4.91892	0.217606	4.21733	0.281457	-0.14263	NA	NA	76.5275	1.77227	95.2575	4.6769	0.244749	28.5	0.707107	21	1.41421	-0.263158
6967	Sq-8	CS76604	UK	51.4083	-0.6383	4.11117	0.235818	3.11692	0.266443	-0.241841	2.546	0.455724	72.675	5.01293	78.7375	11.3006	0.0834193	15	0	11	0	-0.266667
7181	Je-0	CS76518	GER	50.927	11.587	4.25058	0.287815	3.75088	0.25737	-0.117562	3.91562	0.493824	84.0925	3.08281	89.005	3.7371	0.0584178	22	0	18	0	-0.181818
6961	Se-0	CS76597	ESP	38.3333	-3.53333	3.48021	0.220334	2.91987	0.241479	-0.161006	3.1615	0.307022	81.605	11.3462	73.65	9.18251	-0.0974818	11	0	9	1.41421	-0.181818
6909	Col-0	CS76778	USA	38.3	-92.3	4.49637	0.235097	4.08867	0.28668	-0.0906749	3.42083	0.383937	81.2375	7.00999	76.5775	10.0436	-0.0573627	20.5	0.707107	14	0	-0.317073
7328	Sf-2	CS77247	ESP	41.7833	3.03333	4.005	0.300475	3.24046	0.446316	-0.190897	2.71583	0.436663	64.96	6.94059	57.6075	15.3744	-0.113185	12	0	10	0	-0.166667
7125	Er-0	CS78898	GER	49.5955	11.0087	4.69629	0.290715	3.87896	0.236225	-0.174038	3.3175	0.619141	81.065	4.35649	87.9075	4.21858	0.0844076	21.5	0.707107	14	0	-0.348837
7349	Ta-0	CS76608	CZE	49.5	14.5	5.07942	0.270114	4.17754	0.252174	-0.177555	3.8355	0.548803	89.9875	6.48758	84.315	5.01258	-0.0630365	19	0	12	0	-0.368421
6963	Sorbo	CS78917	TJK	38.35	68.48	4.37883	0.35619	3.68683	0.310389	-0.158033	3.01619	0.451447	93.095	14.1895	110.457	5.30055	0.186503	22	0	14	0	-0.363636
6901	Bil-7	CS76710	SWE	63.324	18.484	3.51229	0.171657	3.38204	0.18199	-0.0370841	2.93333	0.222498	71.2325	5.49975	81.5325	7.24759	0.144597	27	0	18	0	-0.333333
6900	Bil-5	CS76709	SWE	63.324	18.484	3.75329	0.218406	3.42892	0.11013	-0.0864241	3.00958	0.207816	59.6975	3.56377	78.3625	4.44886	0.31266	27	0	20.5	2.12132	-0.240741
6013	Eden-9	CS76830	SWE	62.877	18.177	4.23108	0.503555	3.57158	0.18858	-0.15587	4.1525	0.694624	65.2175	12.6648	95.475	9.24602	0.463948	19.5	0.707107	13	0	-0.333333
6009	Eden-1	CS76826	SWE	62.877	18.177	4.32683	0.411136	4.143	0.156143	-0.0424868	3.86	0.516161	70.4775	4.3443	77.27	7.44954	0.0963783	27	0	17.5	2.12132	-0.351852
6012	Eden-7	CS76829	SWE	62.877	18.177	3.98908	0.334889	3.61329	0.203756	-0.094205	3.34905	0.468533	73.1975	5.98627	71.01	10.3261	-0.0298849	27	0	15	0	-0.444444
6929	Kondara	CS76532	TJK	38.48	68.49	4.01646	0.292334	3.75833	0.276466	-0.0642668	3.56929	0.485982	95.3925	16.8614	97.995	7.91639	0.027282	21.5	0.707107	14	0	-0.348837
8351	Ost-0	CS77154	SWE	60.25	18.37	4.49958	0.26581	4.05258	0.157369	-0.0993425	3.50625	0.472289	77.71	6.75875	97.12	3.03562	0.249775	25	2.82843	19	0	-0.24
9766	Westkar-4	CS76629	KGZ	42.26	74.16	4.16842	0.229445	3.46217	0.304972	-0.169429	3.20812	0.488751	61.98	4.80837	75.185	14.4539	0.213053	19	0	12	0	-0.368421
772	Neo-6	CS76560	TJK	37.35	72.4667	4.63971	0.196972	3.88142	0.246563	-0.163435	3.39412	0.395103	77.71	6.22714	79.6825	8.64508	0.0253828	19	0	12	0	-0.368421
765	Sus-1	CS76607	KGZ	42.1833	73.4	5.26392	0.324511	4.41121	0.191982	-0.161991	4.64333	0.552665	65.495	10.2617	92.7525	15.935	0.416177	22	0	15	0	-0.318182
7218	Le-0	CS76540	NED	52.1611	4.49015	4.93112	0.256147	4.45712	0.29632	-0.0961241	3.37312	0.417294	73.55	3.33913	78.385	3.42773	0.0657376	23	2.82843	15	0	-0.347826
7036	Bu-0	CS78889	GER	50.5	9.5	4.741	0.285114	4.59433	0.251765	-0.0309358	3.91583	0.807955	86.805	4.1614	82.935	5.4911	-0.0445827	21	0	14	0	-0.333333
7460	Da(1)-12	CS76470	CZE	NA	NA	4.47271	0.286657	3.80158	0.272171	-0.150049	2.74167	0.295602	83.38	5.57602	63.0175	5.66007	-0.244213	15	0	11	0	-0.266667
7231	Li-7	CS77035	GER	50.3833	8.0666	4.85383	0.320201	4.35279	0.285554	-0.103226	4.26583	0.81745	74.195	6.77516	72.77	5.5333	-0.0192061	18	0	12.5	0.707107	-0.305556
7282	Or-0	CS76568	GER	50.3827	8.01161	4.42008	0.340784	4.40833	0.244019	-0.00265832	3.802	0.592815	65.8825	8.96966	73.41	3.09316	0.114256	19	0	12.5	0.707107	-0.342105
6908	CIBC-5	CS78894	UK	51.4083	-0.6383	4.35292	0.153129	3.55267	0.221757	-0.183842	4.20583	0.556993	84.9975	2.531	85.975	4.16486	0.0115003	26.5	0.707107	19	0	-0.283019
8420	Kelsterbach-4	CS76525	GER	50.0667	8.5333	4.56208	0.291513	3.99487	0.220629	-0.124331	3.11882	0.626333	89.075	7.74282	89.1225	1.12518	0.000533258	25	0	14	0	-0.44
9636	Noveg-1	CS77131	RUS	51.75	80.82	4.43829	0.257122	3.80446	0.297977	-0.14281	3.47478	0.512927	83.7125	3.11013	96.0375	4.10535	0.14723	30.5	6.36396	19.5	2.12132	-0.360656
9637	Noveg-2	CS77132	RUS	51.77	80.85	4.48554	0.255819	3.76883	0.153638	-0.159782	NA	NA	77.4775	9.23173	70.9525	5.05772	-0.084218	20	1.41421	14	2.82843	-0.3
768	Zal-1	CS76634	KGZ	42.8	76.35	4.6305	0.266913	3.58042	0.224397	-0.226775	3.57412	0.863441	75.1875	8.21898	86.3975	12.0727	0.149094	26	1.41421	15	0	-0.423077
9638	Noveg-3	CS77133	RUS	51.73	80.86	4.55771	0.238105	4.19487	0.246462	-0.0796087	3.2975	0.391802	99.92	1.58392	84.7875	11.8446	-0.151446	25.5	0.707107	14.5	0.707107	-0.431373
7314	Ragl-1	CS76583	UK	54.3512	-3.41697	4.09825	0.164232	3.57863	0.349143	-0.126792	3.95773	0.391581	83.9525	12.3711	105.078	6.57322	0.25163	20.5	2.12132	15	0	-0.268293
7347	Stw-0	CS76605	RUS	52	36	4.47229	0.345592	3.52808	0.173254	-0.211124	3.4585	0.410527	62.9725	10.4428	73.8275	13.0938	0.172377	21	0	12	0	-0.428571
9651	Filet-1	CS76858	ITA	40.68	14.87	4.47333	0.337804	4.29821	0.338651	-0.0391487	3.77889	0.490339	83.6125	15.3492	81.0725	4.8013	-0.0303782	15	0	11	0	-0.266667
9312	Ullapool-8	CS78821	UK	57.9	-5.1525	4.62008	0.249506	3.96683	0.264142	-0.141394	3.387	0.372345	66.5375	12.8082	88.5075	6.86438	0.33019	26	1.41421	15	0	-0.423077
9100	Lag1-2	CS76998	GEO	41.8296	46.2831	4.31787	0.252019	4.32133	0.286323	0.000800934	4.10083	0.394746	69.2775	3.91396	81.12	0.890955	0.170943	25	0	18.5	0.707107	-0.26
9102	Lag1-4	CS76999	GEO	41.8296	46.2831	4.57463	0.31575	4.18387	0.169608	-0.0854168	3.65625	1.02384	88.1075	15.4613	98.125	10.5602	0.113696	27	0	18	0	-0.333333
9103	Lag1-5	CS77000	GEO	41.8296	46.2831	4.11954	0.294275	3.67754	0.306162	-0.107293	4.02708	0.343917	90.97	4.54255	93.6825	4.07203	0.0298175	33.5	2.12132	18.5	0.707107	-0.447761
9104	Lag1-6	CS77001	GEO	41.8296	46.2831	4.04625	0.169199	4.11129	0.278759	0.0160746	3.79533	0.764895	64.09	9.3071	91.0525	5.71834	0.420697	16.5	2.12132	12	0	-0.272727
9105	Lag1-7	CS77002	GEO	41.8296	46.2831	4.34121	0.281164	4.17762	0.217652	-0.0376815	4.24333	0.41608	70.2	6.87125	85.6	5.21027	0.219373	27.5	0.707107	18.5	0.707107	-0.327273
9106	Lag1-8	CS77003	GEO	41.8296	46.2831	4.67746	0.262152	4.54488	0.233474	-0.0283452	4.17	0.442418	78.635	6.5586	87.1825	5.64686	0.108698	30.5	2.12132	18	0	-0.409836
9111	Lag2-4	CS77005	GEO	41.8296	46.2831	3.93254	0.293446	3.67587	0.246655	-0.0652674	3.77417	0.45444	79.7325	5.69362	94.34	4.64799	0.183206	39	0	31.5	2.12132	-0.192308
9113	Lag2-6	CS77006	GEO	41.8296	46.2831	4.595	0.321318	4.10104	0.289329	-0.107499	3.59333	0.434657	89.12	6.30287	83.25	4.40845	-0.0658662	19.5	2.12132	12.5	2.12132	-0.358974
9114	Lag2-7	CS77007	GEO	41.8296	46.2831	3.98179	0.299314	3.46262	0.224828	-0.130385	3.37292	0.384193	74.6625	9.85076	74.635	11.0105	-0.000368324	44.5	4.94975	34	1.41421	-0.235955
8171	RMX4.118	CS79029	USA	42.036	-86.511	4.84958	0.201332	4.27517	0.126976	-0.118447	4.1075	0.48855	101.49	4.74645	113.94	7.41363	0.122672	16	15.5563	19	0	0.1875
1943	MNF-Che-49	CS78981	USA	43.5251	-86.1843	4.87667	0.194281	3.91208	0.244201	-0.197796	3.59615	0.446569	75.6175	3.80498	98.19	2.12927	0.298509	29.5	3.53553	23.5	6.36396	-0.20339
7359	Tol-3	CS79020	USA	41.6639	-83.5553	4.79042	0.254515	3.85458	0.254968	-0.195355	3.9875	0.565879	83.47	6.70455	93.4725	7.2463	0.119833	30	2.82843	28	0	-0.0666667
9027	RMX413.85	CS79034	USA	42.036	-86.511	4.35221	0.161203	3.75071	0.223363	-0.138206	4.1425	0.425874	88.205	8.008	85.155	3.36197	-0.0345785	28.5	2.12132	25	2.82843	-0.122807
7358	Tol-2	CS79019	USA	41.6639	-83.5553	4.90125	0.241469	3.99583	0.214251	-0.184732	3.60562	0.489617	98.8175	6.45239	110.41	4.56948	0.117312	30.5	2.12132	23.5	2.12132	-0.229508
6981	Ws-2	CS78920	RUS	52.3	30	4.132	0.108122	3.55075	0.14847	-0.14067	3.45667	0.458076	88.615	12.8165	73.665	7.11904	-0.168707	14	0	11	0	-0.214286
1942	MNF-Che-47	CS78980	USA	43.5251	-86.1843	4.90875	0.205369	4.075	0.129934	-0.16985	3.64714	0.476002	95.565	4.53255	109.373	8.42301	0.144483	25	4.24264	18.5	0.707107	-0.26
2017	MNF-Pin-40	CS78982	USA	43.5356	-86.1788	4.6385	0.216703	4.01208	0.453219	-0.135047	3.62167	0.388669	91.0475	2.63379	79.9225	22.1719	-0.122189	30	0	30	4.24264	0
4840	UKSW06-240	CS79000	UK	50.4	-4.9	4.07392	0.235829	3.22929	0.276961	-0.207325	3.43294	0.553478	95.595	9.70477	95.4575	11.4568	-0.00143836	20	0	15.5	0.707107	-0.225
10027	Uk-6	CS78938	GER	48.0284	7.76557	5.21417	0.167226	4.32787	0.124926	-0.169978	3.75615	0.688136	80.7125	3.84767	114.118	2.25096	0.413876	21.5	0.707107	12	0	-0.44186
4857	UKSW06-257	CS79001	UK	50.3	-4.9	4.73042	0.203117	3.87988	0.149702	-0.179803	3.97929	0.355678	65.7575	5.7394	75.7475	4.09537	0.151922	25.5	0.707107	18	0	-0.294118
10023	Strand-1	CS77284	NOR	68.8	15.45	5.74458	0.194556	4.19708	0.177727	-0.269384	3.87417	0.820294	81.7525	6.01018	78.79	5.1666	-0.0362374	35.5	4.94975	25	4.24264	-0.295775
14318	Shu-1	CS78930	RUS	61.94	34.24	4.57	0.238656	3.79562	0.184285	-0.169447	3.49	0.441343	76.2875	3.90647	75.015	3.29529	-0.0166803	32	0	15	0	-0.53125
9610	Lesno-4	CS77034	RUS	53.04	51.96	4.62792	0.22982	4.27342	0.136837	-0.0766003	4.21278	0.807436	78.3	2.90617	76.3825	5.68945	-0.0244891	26	0	18	0	-0.307692
14313	Kos-2	CS78924	RUS	62.02	34.12	4.66042	0.213938	4.17858	0.124844	-0.103388	4.1175	0.447886	78.13	3.3226	92.7975	5.50931	0.187732	27.5	0.707107	20	2.82843	-0.272727
7356	Tol-0	CS76614	USA	41.6639	-83.5553	4.10292	0.231657	3.50192	0.254508	-0.146481	NA	NA	83.605	9.4055	93.715	3.89188	0.120926	25.5	0.707107	15	2.82843	-0.411765
6924	HR-5	CS76514	UK	51.4083	-0.6383	4.07837	0.173056	3.79792	0.405347	-0.0687672	3.39	0.54461	83.4925	11.9474	94.57	12.9683	0.132677	20	0	15.5	0.707107	-0.225
9796	Bach2-1	CS76680	GER	48.41	8.84	5.28208	0.134293	4.48762	0.121763	-0.150406	3.73538	0.386336	87.37	5.53686	70.4125	8.0897	-0.194088	22.5	3.53553	15	0	-0.333333
6968	Tamm-2	CS76610	FIN	60	23.5	4.17996	0.324197	3.65012	0.165903	-0.126756	3.80667	0.491161	94.765	2.30056	93.215	5.38712	-0.0163562	30	0	19.5	0.707107	-0.35
6997	Appt-1	CS76440	NED	51.8333	5.5833	4.78542	0.206692	3.84767	0.0804334	-0.19596	3.28682	0.404367	85.68	8.43759	106.97	6.67773	0.248483	25	0	18	0	-0.28
5748	Kil-0	CS78784	UK	56	-4.4	4.02333	0.200817	3.68825	0.109241	-0.083285	3.755	0.46243	88.725	10.4718	87.3475	6.01105	-0.0155255	21	0	13	0	-0.380952
7064	Cnt-1	CS76467	UK	51.3	1.1	4.04113	0.282924	3.45033	0.246027	-0.146195	NA	NA	95.515	8.60379	89.97	9.98925	-0.0580537	22.5	0.707107	15	0	-0.333333
7119	En-2	CS76481	GER	50	8.5	4.35996	0.269239	3.53996	0.303774	-0.188075	3.22086	0.491059	78.07	10.575	88.2275	4.75024	0.130108	22	0	15	0	-0.318182
7382	Utrecht	CS76622	NED	52.0918	5.1145	4.33404	0.168773	3.70758	0.106251	-0.144544	2.67467	0.280544	81.3125	4.75955	82.5025	2.62706	0.0146349	18	0	11	0	-0.388889
7372	Tscha-1	CS76616	AUT	47.0748	9.9042	3.95642	0.180275	3.65554	0.187098	-0.0760473	3.04882	0.472601	76.6825	3.74415	88.3625	6.7944	0.152316	26	0	15	0	-0.423077
6915	Ei-2	CS76478	GER	50.3	6.3	5.25962	0.190149	4.38133	0.155724	-0.166988	3.66917	0.464048	89.3275	4.69196	90.5825	6.93733	0.0140494	29	0	15	0	-0.482759
7058	Bur-0	CS76734	IRL	53.08	-9.07556	4.86075	0.215571	3.72033	0.151757	-0.234617	3.65222	0.496908	73.435	29.9898	67.25	5.41354	-0.0842241	25	5.65685	12	4.24264	-0.52
7103	Dra-0	CS76476	CZE	49.4167	16.2667	4.43612	0.178803	3.39658	0.11986	-0.234336	3.26643	0.34856	87.775	17.0817	57.905	16.4505	-0.340302	27.5	12.0208	14	0	-0.490909
424	Draha2	CS76812	CZE	49.4112	16.2815	4.0635	0.14091	3.29008	0.155685	-0.190333	3.39833	0.6847	76.04	2.25811	74.985	3.72645	-0.0138743	24.5	3.53553	13.5	2.12132	-0.44898
8284	DraII-1	CS76813	CZE	49.4112	16.2815	4.92733	0.236996	3.92142	0.136998	-0.20415	3.81714	0.545677	71.205	8.22397	68.345	0.959878	-0.0401657	26.5	0.707107	15	0	-0.433962
5874	DraII-6	CS76814	CZE	49.4112	16.2815	4.84563	0.171871	3.5225	0.114524	-0.273056	4.16	0.516737	67.395	3.78172	84.5275	5.74947	0.25421	26	0	17	2.82843	-0.346154
8285	DraIII-1	CS76815	CZE	49.4112	16.2815	4.76879	0.210504	3.98179	0.193397	-0.165031	4.18235	0.541844	75.1675	4.39826	76.9125	7.23157	0.0232148	26	0	15	0	-0.423077
5893	DraIV 1-11	CS76816	CZE	49.4112	16.2815	4.25179	0.152998	3.68079	0.0987099	-0.134296	4.30167	0.534039	74.5275	10.5969	64.5675	4.08559	-0.133642	27.5	2.12132	33.5	17.6777	0.218182
5890	DraIV 1-8	CS76817	CZE	49.4112	16.2815	4.57608	0.210663	3.74725	0.140524	-0.181123	3.89471	0.539216	78.14	9.40677	75.2475	6.25419	-0.0370169	26	4.24264	15	0	-0.423077
5907	DraIV 2-9	CS76818	CZE	49.4112	16.2815	4.78792	0.214387	3.89375	0.115357	-0.186755	4.39294	0.561739	63.1975	2.58259	70.83	6.31402	0.120772	24.5	2.12132	13	1.41421	-0.469388
5921	DraIV 3-7	CS76819	CZE	49.4112	16.2815	4.74883	0.194895	4.05954	0.138908	-0.14515	4.46583	0.752922	79.0925	4.45734	82.335	8.232	0.0409963	28	7.07107	15.5	0.707107	-0.446429
5950	DraIV 5-12	CS76820	CZE	49.4112	16.2815	4.96154	0.204752	4.04788	0.144669	-0.18415	4.87611	0.606888	68.8075	7.5236	80.5	6.88722	0.169931	30	0	19.5	0.707107	-0.35
5984	DraIV 6-13	CS76822	CZE	49.4112	16.2815	3.96742	0.19741	3.52754	0.102248	-0.110872	3.96667	0.506043	56.155	15.744	72.275	6.39521	0.287063	24.5	3.53553	10.5	2.12132	-0.571429
5993	DraIV 6-22	CS76823	CZE	49.4112	16.2815	3.76562	0.174627	3.47067	0.160313	-0.0783292	3.68583	0.272991	55.3275	12.6475	91.0725	11.2332	0.646062	40	18.3848	15	0	-0.625
7126	Es-0	CS76484	FIN	60.1997	24.5682	4.85521	0.271162	4.30342	0.135166	-0.113649	4.13917	0.478843	70.6975	6.60717	73.6225	8.30453	0.0413735	36	1.41421	21	1.41421	-0.416667
6969	Tamm-27	CS77341	FIN	60	23.5	4.23975	0.241884	3.84983	0.0935376	-0.0919669	3.96714	0.432106	77.99	7.58748	81.43	4.66462	0.0441082	33.5	0.707107	27	2.82843	-0.19403
6945	Nok-3	CS76562	NED	52.24	4.45	3.82238	0.154151	3.27458	0.0867891	-0.143312	3.41417	0.525198	92.19	7.66374	95.755	7.34494	0.0386701	30	0	21.5	0.707107	-0.283333
7353	Tha-1	CS76611	NED	52.08	4.3	4.29546	0.176867	4.51142	0.178097	0.050276	3.43182	0.350151	63.7875	6.32489	89.715	3.60032	0.406467	37	0	21	0	-0.432432
7288	Oy-0	CS77156	NOR	60.3855	6.19302	3.96275	0.187888	3.23004	0.167467	-0.184899	3.62385	0.439292	74	5.58659	84.7	9.8458	0.144595	32.5	0.707107	16	0	-0.507692
9619	Basta-1	CS76691	RUS	51.84	79.48	4.2985	0.247303	3.37925	0.076696	-0.213854	3.77429	0.702611	84.705	10.1365	95.605	4.42689	0.128682	22.5	0.707107	12	4.24264	-0.466667
9620	Basta-2	CS76692	RUS	51.82	79.48	5.01983	0.152741	4.13292	0.174597	-0.176682	3.8275	0.645163	108.112	6.798	89.1475	6.4192	-0.175419	29.5	4.94975	13.5	2.12132	-0.542373
9621	Basta-3	CS76693	RUS	51.84	79.46	4.54075	0.154938	4.08217	0.152906	-0.100993	3.59737	0.459025	97.12	4.9322	82.4175	7.62116	-0.151385	30.5	4.94975	21.5	2.12132	-0.295082
9631	Lebja-1	CS77015	RUS	51.65	80.79	4.25825	0.44762	3.55796	0.18274	-0.164455	3.495	0.483115	71.2825	24.5505	89.285	26.7017	0.252551	34	1.41421	19	0	-0.441176
9611	Lesno-1	CS77032	RUS	53.04	51.9	4.87846	0.168	4.4025	0.253412	-0.0975633	4.14722	0.63765	86.17	15.5422	93.955	5.78345	0.0903447	24	2.82843	17.5	3.53553	-0.270833
9612	Lesno-2	CS77033	RUS	53.04	51.94	4.68438	0.130936	4.17408	0.145477	-0.108935	4.03167	0.60837	71.5125	6.56324	82.5025	7.77617	0.153679	28	1.41421	21	0	-0.25
14314	Radk-1	CS78927	RUS	61.59	35.11	4.14154	0.116576	3.81925	0.167427	-0.0778193	3.48833	0.513579	88.68	12.4038	89.045	10.8862	0.00411592	31.5	2.12132	23	4.24264	-0.269841
14315	Radk-2	CS78928	RUS	61.59	35.11	5.20229	0.17471	4.41221	0.151679	-0.151872	4.97	0.246001	96.0725	4.89278	86.5825	12.1958	-0.0987796	33.5	0.707107	20.5	2.12132	-0.38806
9640	Rakit-1	CS77202	RUS	51.87	80.06	4.35883	0.298252	3.64746	0.0777784	-0.163203	3.92	0.426453	86.85	19.2077	78.0975	8.423	-0.100777	29.5	0.707107	20	1.41421	-0.322034
9641	Rakit-2	CS77203	RUS	51.9	80.06	4.08083	0.251298	3.7675	0.1493	-0.0767817	3.92917	0.407686	97.6975	4.46466	96.4475	22.6023	-0.0127946	34	0	19	4.24264	-0.441176
14319	Shu-2	CS78931	RUS	61.94	34.24	4.22096	0.280552	4.07437	0.15381	-0.0347275	4.01167	0.41168	95.9775	12.8502	98.945	13.076	0.0309187	32.5	3.53553	18.5	3.53553	-0.430769
7396	Ws-0.2	CS78857	RUS	52.3	30	4.60058	0.116377	3.7195	0.0911287	-0.191516	3.835	0.683868	80.315	7.12744	73.525	4.91489	-0.0845421	31	7.07107	15.5	4.94975	-0.5
5720	Cal-2	CS78781	UK	53.3	-1.6	4.75271	0.291031	4.18008	0.12938	-0.120484	3.89357	0.593857	65.635	6.08212	84.11	5.04502	0.281481	29	8.48528	26	0	-0.103448
5726	Cnt-1	CS78782	UK	51.3	1.1	4.62479	0.122032	3.96383	0.205253	-0.142916	3.52346	0.468647	80.885	6.18711	79.735	8.06809	-0.0142177	22	1.41421	15.5	0.707107	-0.295455
9298	Edi-1	CS76832	UK	55.9681	-3.21833	4.50242	0.130999	3.40621	0.123433	-0.243471	3.67667	0.556212	90.225	10.2554	73.88	2.50316	-0.181158	20.5	0.707107	15	0	-0.268293
6923	HR-10	CS76940	UK	51.4083	-0.6383	4.3035	0.139241	3.74542	0.106485	-0.129681	3.62733	0.633466	66.31	12.7025	59.6225	11.6817	-0.100852	20	0	12	0	-0.4
6944	NFA-8	CS78913	UK	51.4083	-0.6383	4.08325	0.241709	3.1415	0.12734	-0.230637	3.56583	0.548718	73.1625	2.04917	58.985	26.6241	-0.193781	22.5	0.707107	14	0	-0.377778
6966	Sq-1	CS77266	UK	51.4083	-0.6383	4.57579	0.186293	3.6735	0.240103	-0.197188	3.84	0.75776	70.815	4.30873	35.795	9.2136	-0.494528	22.5	0.707107	17.5	4.94975	-0.222222
4807	UKSW06-207	CS78809	UK	50.4	-4.9	5.10942	0.313492	4.37633	0.205247	-0.143477	3.765	0.739963	68.835	11.4965	55.1	23.3419	-0.199535	30	0	21	0	-0.3
4826	UKSW06-226	CS78810	UK	50.4	-4.9	4.49433	0.128324	4.06225	0.154279	-0.0961396	4.5	0.518743	80.2375	11.105	69.9225	5.53421	-0.128556	21	2.82843	12	0	-0.428571
4884	UKSW06-285	CS78811	UK	50.3	-4.9	4.0475	0.122228	3.25233	0.109074	-0.196459	3.11313	0.630037	74.745	4.89507	78.2125	3.59222	0.0463911	23.5	3.53553	15	0	-0.361702
4900	UKSW06-302	CS78812	UK	50.3	-4.8	4.06817	0.147986	3.68175	0.100151	-0.0949855	3.3075	0.622209	79.9625	7.76918	71.08	9.46109	-0.111083	22.5	4.94975	16	0	-0.288889
4939	UKSW06-341	CS79002	UK	50.4	-4.7	3.94196	0.1369	3.61896	0.112701	-0.081939	3.15167	0.42243	87.1675	2.55087	71.8	6.56241	-0.176299	24	2.82843	16	0	-0.333333
2053	Map-35	CS78984	USA	42.166	-86.412	4.3845	0.169249	3.98471	0.0900302	-0.091183	3.62905	0.356837	87.77	5.59491	81.1625	8.29774	-0.075282	29.5	4.94975	27	0	-0.0847458
853	MIA-1	CS78958	USA	41.7976	-86.6691	4.24658	0.268522	3.95154	0.126554	-0.0694774	4.03571	0.454937	83.9925	4.90609	84.23	3.99646	0.00282763	29	0	26	0	-0.103448
854	MIA-5	CS78959	USA	41.7976	-86.6691	4.68954	0.210227	3.95475	0.0741873	-0.156687	3.20583	0.512111	96.125	10.291	81.0825	10.2083	-0.156489	29.5	0.707107	22	4.24264	-0.254237
867	MIC-20	CS78960	USA	41.8266	-86.4366	4.51571	0.241902	3.74937	0.165853	-0.169704	4.00714	0.476587	76.4425	4.12261	90.29	7.65108	0.181149	30	4.24264	27.5	2.12132	-0.0833333
868	MIC-24	CS78961	USA	41.8266	-86.4366	4.52262	0.143407	3.84767	0.139764	-0.14924	3.99688	0.460512	79.945	7.19907	82.3925	7.75432	0.0306148	26	0	20.5	2.12132	-0.211538
2016	MNF-Pin-39	CS77098	USA	43.5356	-86.1788	4.28979	0.174574	3.74608	0.133742	-0.126745	3.673	0.321576	86.76	15.8385	65.1525	7.9236	-0.249049	29	0	17.5	4.94975	-0.396552
1890	MNF-Riv-21	CS77101	USA	43.5139	-86.1859	4.46912	0.110354	3.59475	0.0907535	-0.195648	3.19889	0.633122	99.4525	6.77484	75.1575	12.4078	-0.244287	26	0	15	1.41421	-0.423077
8132	RMX3.22	CS77219	USA	42.036	-86.511	4.244	0.174799	3.57963	0.184686	-0.156545	3.35455	0.425577	91.685	4.24607	92.7575	12.1578	0.0116977	33.5	0.707107	36	0	0.0746269
7514	RRS-7	CS76593	USA	41.5609	-86.4251	4.08308	0.142005	3.24092	0.0779425	-0.206258	3.08053	0.457171	63.9625	4.71367	93.8375	4.38272	0.467071	29	0	19	0	-0.344828
9778	Bach-7	CS76679	GER	48.41	8.84	4.88171	0.168615	4.19187	0.122117	-0.14131	4.36833	0.529769	95.1275	10.1444	82.235	2.38295	-0.135529	27	0	15.5	0.707107	-0.425926
9812	Tu-W1	CS77397	GER	48.52	9.03	5.00646	0.158421	4.00325	0.128206	-0.200383	3.835	0.499041	82.2425	15.1092	67.78	0.0565685	-0.175852	26.5	0.707107	16	0	-0.396226
9816	Tu-WH	CS77398	GER	48.55	9.06	5.0935	0.168693	4.41367	0.126374	-0.133471	4.92167	0.65489	97.47	3.93151	79.145	6.84994	-0.188007	21	2.82843	14	0	-0.333333
10022	Uk-3	CS78777	GER	48.0333	7.7667	3.94179	0.148595	3.05958	0.0745053	-0.223809	3.525	0.56182	77.585	1.37175	80.1175	5.31656	0.0326416	22	0	14	0	-0.363636
7520	Lp2-2	CS76546	CZE	49.38	16.81	4.23267	0.276675	3.58854	0.26937	-0.152179	3.11545	0.585466	78.845	16.1614	86.83	14.7502	0.101275	24.5	3.53553	15	0	-0.387755
7163	Ha-0	CS76500	GER	52.3721	9.73569	4.75142	0.214844	4.03383	0.291951	-0.151025	3.09952	0.42818	93.3925	17.665	94.885	8.97186	0.0159809	19	0	13	0	-0.315789
7208	Lan-0	CS76539	UK	55.6739	-3.78181	3.95079	0.169506	3.42992	0.168247	-0.131841	3.60333	0.557048	71.27	4.97118	86.5975	8.04092	0.215062	17.5	2.12132	13	0	-0.257143
7258	Nw-0	CS76564	GER	50.5	8.5	4.02904	0.149008	3.43442	0.102571	-0.147585	3.545	0.421693	88.585	7.62996	95.905	8.86976	0.0826325	19.5	0.707107	13	0	-0.333333
7255	Mh-0	CS76550	POL	50.95	20.5	4.09725	0.183025	3.95717	0.218695	-0.0341896	3.90818	0.430767	88.3475	16.4849	91.4825	8.77964	0.0354849	20	0	13	0	-0.35
7192	Kil-0	CS76526	UK	55.6395	-5.66364	3.72621	0.216172	3.35858	0.136681	-0.0986593	3.525	0.502369	88.585	6.88129	91.0425	22.8137	0.0277417	22	0	15	0	-0.318182
8290	En-1	CS76841	GER	50	8.5	4.47117	0.297485	3.37079	0.303448	-0.246105	3.45833	0.425663	85.8975	17.1639	86.8125	7.04697	0.0106522	20	0	13	0	-0.35
9814	Fell1-10	CS76855	GER	48.42	8.79	4.49238	0.176986	3.25383	0.32113	-0.275699	4.325	0.590181	98.73	9.73668	93.045	8.23473	-0.0575813	25	2.82843	15	0	-0.4
9780	Fell2-4	CS76856	GER	48.43	8.79	4.858	0.327101	3.84413	0.182063	-0.208702	3.77059	0.530975	81.6875	10.5769	91.66	6.80218	0.122081	27	0	17.5	2.12132	-0.351852
7213	Ler-0	CS77020	GER	47.984	10.8719	4.63788	0.288525	3.96421	0.160727	-0.145253	4.84565	0.586707	77.535	7.45587	70.3725	9.0017	-0.0923776	22	0	15	0	-0.318182
7223	Li-2:1	CS76541	GER	50.3833	8.0666	4.47562	0.23996	3.88971	0.148361	-0.130913	3.92444	0.57289	65.945	6.52681	77.9025	12.4546	0.181325	27	0	19.5	0.707107	-0.277778
9794	Tu-B1-2	CS77391	GER	48.52	9.08	4.75533	0.392006	4.13925	0.479711	-0.129556	3.94	0.69307	70.4525	3.0148	99.145	8.01423	0.40726	22	0	15	0	-0.318182
9808	Tu-B2-3	CS77392	GER	48.52	9.08	4.59608	0.248409	3.50738	0.258109	-0.236877	3.79	0.406735	70.95	5.37167	76.04	6.55544	0.0717407	22	0	15	0	-0.318182
9809	Tu-KB-6	CS77393	GER	48.52	9.05	3.88437	0.266095	3.20463	0.154612	-0.174996	4.205	0.447689	75.68	2.74227	70.4175	8.08918	-0.0695362	23	0	17	0	-0.26087
9810	Tu-KS-7	CS77394	GER	48.53	9.07	4.78308	0.154756	3.41779	0.310908	-0.285442	3.9645	0.539865	77.4925	8.37881	75.55	2.13193	-0.0250669	22	0	15	0	-0.318182
9811	Tu-NK-12	CS77395	GER	48.52	9.05	3.58083	0.479225	3.35675	0.192622	-0.0625785	3.26083	0.375443	74.715	3.38546	82.14	9.09339	0.0993776	22	0	15	0	-0.318182
6119	T620	CS78060	SWE	55.7	13.2	4.92871	0.203639	3.86804	0.117772	-0.215202	4.06208	0.530935	83.295	2.66789	78.02	3.5978	-0.0633291	20	0	14.5	0.707107	-0.275
8306	Hov4-1	CS76936	SWE	56.1	13.74	3.81338	0.341285	3.73238	0.160427	-0.021241	3.735	0.296128	75.12	9.65285	89.8475	5.6354	0.196053	30	4.24264	17	2.82843	-0.433333
8222	Lis-2	CS77043	SWE	56.0328	14.775	4.60617	0.336655	4.20113	0.19141	-0.0879347	4.4225	0.51068	72.95	8.22228	90.6	11.4697	0.241947	23	1.41421	17.5	2.12132	-0.23913
