# Supplementary material for: Temperature-mediated flower size plasticity in Arabidopsis
Source: iScience. 2022 Oct 21;25(11):105411. doi: 10.1016/j.isci.2022.105411 (PMC9646949; doi:10.1016/j.isci.2022.105411)
Supplement: Table S4. Flower diameter (FD), rosette diameter (RD) and flowering time (FT) data for 39 accessions grown at optimal and limited N, related to Figure 4 [file mmc3.xlsx]

## Sheet: Sheet1
Supplementary table 4 . FD, RD and FT data for 39 accessions grown at optimal and limited N, related to figure 4.
Accession ID	Name	CS Number	Country	Latitude	Longitude	Flower diameter (mm) mean with optimal N	Flower diameter (mm) standard deviation with optimal N	Flower diameter (mm) mean with limited N	Flower diameter (mm) standard deviation with limited N	Flower diameter plasticity (%) to N ((opt-lim)/opt)	Rosette diameter (mm) mean with optimal N	Rosette diameter (mm) standard deviation with optimal N	Rosette diameter (mm) mean with limited N	Rosette diameter (mm) standard deviation with limited N	Rosette diameter plasticity (%) to N ((opt-lim)/opt)	Flowering time (days) mean with optimal N	Flowering time (days) standard deviation with optimal N	Flowering time (days) mean with limited N	Flowering time (days) standard deviation with limited N	Flowering time plasticity (%) to N ((opt-lim)/opt)
9999	Tu-SB30-3	CS76403	GER	48.53	9.06	3.12167	0.165616	2.77917	0.146719	0.109717	95.0533	3.44726	57.2733	5.51381	0.397461	28	17.3205	19.6667	0.57735	0.297619
9997	Ru3-1-31	CS76406	GER	48.56	9.16	4.13708	0.272834	3.93875	0.370835	0.0479404	83.8133	5.61293	43.75	2.9441	0.478007	27.6667	17.6163	21.3333	0.57735	0.228916
9946	Mer-6	CS76414	ESP	38.92	-6.34	3.63417	0.183635	3.39	0.283164	0.0671864	55.2633	6.80581	27.48	3.63253	0.502744	13	0	13	0	0
9993	Nemrut-1	CS76398	TUR	38.6425	42.2394	4.02583	0.184204	3.90958	0.229797	0.028876	79.3767	3.48747	57.98	4.87471	0.269559	20.3333	0.57735	23.6667	1.1547	-0.163934
10014	Xan-1	CS76387	AZE	38.6536	48.7992	3.76708	0.243875	3.95167	0.226919	-0.048999	89.6067	4.30131	58.2167	5.0803	0.350309	17	0	20	0	-0.176471
9949	Qui-0	CS76417	ESP	42.69	-6.93	4.29042	0.439785	3.94167	0.47118	0.0812858	86.9267	1.43612	39.8367	2.64508	0.541721	16	0	16.6667	2.08167	-0.0416667
10009	Sij-2	CS76380	UZB	41.45	70.05	3.75083	0.224315	3.99833	0.215463	-0.0659853	104.737	6.43888	57.91	3.28309	0.44709	17	0	17.3333	0.57735	-0.0196078
9987	Lecho-1	CS76371	BUL	41.43	23.5	3.74208	0.227171	4.30625	0.253181	-0.150763	103.98	3.24463	64.13	1.99952	0.383247	24	1.73205	27	1	-0.125
9972	Bozen-1.2	CS76358	ITA	46.513	11.331	3.49625	0.18969	3.56625	0.271905	-0.0200215	70.0033	10.1973	35.11	5.13065	0.498452	15	1	14.6667	0.57735	0.0222222
9967	Moran-1	CS76363	ITA	39.83	16.17	4.17292	0.190615	3.6925	0.319029	0.115127	73.6	3.43149	36.64	3.65411	0.502174	14.6667	0.57735	17	0	-0.159091
9939	Aitba-2	CS76347	MAR	31.48	-7.45	3.83458	0.15948	3.50458	0.303865	0.0860589	77.19	2.83731	41.51	3.71243	0.462236	15	0	16	0	-0.0666667
9965	Mammo-2	CS76364	ITA	38.38	16.22	3.29042	0.1795	3.4275	0.385384	-0.0416614	65.0833	2.72496	36.99	5.18262	0.431652	15.3333	0.57735	15.3333	0.57735	0
8326	Lis-1	CS77042	SWE	56.0328	14.775	4.75625	0.289844	4.88833	0.311626	-0.0277705	84.52	2.33583	65.2433	1.91291	0.228072	22.6667	0.57735	23.6667	0.57735	-0.0441176
7322	Rsch-4	CS77222	RUS	56.3	34	3.37583	0.182742	3.47042	0.409692	-0.0280178	87.3367	4.82035	45.81	3.97619	0.475478	16	0	16.6667	0.57735	-0.0416667
6039	Hovdala-2	CS76937	SWE	56.1	13.74	4.5025	0.256227	4.30542	0.444816	0.043772	100.83	0.857496	69.11	10.91	0.314589	18.3333	0.57735	19.3333	2.08167	-0.0545455
7031	Bsch-0	CS76457	GER	50.0167	8.6667	4.46333	0.294752	4.18917	0.488755	0.0614264	79.24	7.82399	44.4633	10.093	0.438878	17	0	19	1	-0.117647
7014	Ba-1	CS76441	UK	56.5459	-4.79821	4.55	0.426987	4.28875	0.408874	0.0574176	78.28	3.86745	45.2633	5.4854	0.421777	16	0	16.6667	0.57735	-0.0416667
8335	Lund	CS77060	SWE	55.71	13.2	4.13333	0.254731	4.20167	0.2667	-0.0165323	72.0867	1.15902	43.7567	1.74176	0.392999	29.3333	0.57735	30.3333	0.57735	-0.0340909
6933	LL-0	CS77047	ESP	41.59	2.49	3.84833	0.31528	3.31333	0.299198	0.139021	65.0367	17.9235	37.5	7.5734	0.423402	15	1.73205	14.6667	0.57735	0.0222222
6913	Eden-2	CS76827	SWE	62.877	18.177	5.07667	0.322408	5.05792	0.244433	0.00369337	78.99	2.62855	53.7767	2.26972	0.319197	22	1	21	1	0.0454545
7218	Le-0	CS76540	NED	52.1611	4.49015	3.8575	0.142964	4.0125	0.271423	-0.0401815	87.0433	0.872945	62.4633	3.37901	0.282388	19	0	21	0	-0.105263
7282	Or-0	CS76568	GER	50.3827	8.01161	4.18292	0.24043	4.12583	0.230462	0.0136468	68.4567	1.06852	39.15	5.97786	0.428105	15.3333	0.57735	17	1	-0.108696
6908	CIBC-5	CS78894	UK	51.4083	-0.6383	3.88375	0.22915	3.895	0.289427	-0.00289668	78.8467	4.28222	62.76	2.91717	0.204025	21.6667	1.1547	23.3333	1.1547	-0.0769231
9100	Lag1-2	CS76998	GEO	41.8296	46.2831	4.56	0.498621	4.16625	0.318413	0.0863487	74.2567	4.61552	53.4767	7.3388	0.27984	15.6667	0.57735	16.6667	0.57735	-0.0638298
9104	Lag1-6	CS77001	GEO	41.8296	46.2831	3.79417	0.255866	4.36625	0.394854	-0.15078	84.34	2.28061	57	5.16709	0.324164	15.6667	0.57735	16.6667	0.57735	-0.0638298
4857	UKSW06-257	CS79001	UK	50.3	-4.9	4.235	0.458129	5.0175	0.300208	-0.18477	81.25	1.21897	49.5267	1.23711	0.390441	16.6667	0.57735	18	1	-0.08
10023	Strand-1	CS77284	NOR	68.8	15.45	4.39833	0.332691	4.37083	0.292255	0.00625237	86.1333	4.44039	48.1167	2.62264	0.44137	17.6667	0.57735	18.3333	0.57735	-0.0377358
7382	Utrecht	CS76622	NED	52.0918	5.1145	3.90625	0.22261	3.92	0.390076	-0.00352	64.45	4.06896	43.58	5.38766	0.323817	15	0	16	0	-0.0666667
5874	DraII-6	CS76814	CZE	49.4112	16.2815	3.97042	0.207391	3.64958	0.2526	0.080806	61.9933	5.13523	34.38	4.24226	0.445424	15	0	17	1	-0.133333
5890	DraIV 1-8	CS76817	CZE	49.4112	16.2815	3.98083	0.2033	3.775	0.266142	0.0517061	71.5567	1.14962	48.9633	4.31069	0.31574	17	0	17	0	0
5921	DraIV 3-7	CS76819	CZE	49.4112	16.2815	4.05333	0.270154	4.25042	0.197167	-0.0486225	67.0533	2.45311	46.4	2.85522	0.308014	18	0	18.6667	0.57735	-0.037037
5950	DraIV 5-12	CS76820	CZE	49.4112	16.2815	4.65333	0.358458	4.56042	0.344551	0.0199678	78.78	6.04605	65.9267	4.69949	0.163155	18	0	19.3333	0.57735	-0.0740741
7353	Tha-1	CS76611	NED	52.08	4.3	4.00667	0.144636	4.2575	0.303506	-0.062604	83.3033	3.38333	62.86	1.64508	0.245408	21	0	22	0	-0.047619
9611	Lesno-1	CS77032	RUS	53.04	51.9	4.18292	0.22799	3.46708	0.22775	0.171133	65.6733	0.941559	37.99	8.61722	0.421531	15.3333	0.57735	16.3333	0.57735	-0.0652174
4807	UKSW06-207	CS78809	UK	50.4	-4.9	4.52708	0.271841	4.72458	0.219156	-0.0436263	78.0733	14.435	74.0033	7.82471	0.0521305	19.6667	0.57735	22	2	-0.118644
4826	UKSW06-226	CS78810	UK	50.4	-4.9	4.355	0.190019	3.925	0.137866	0.0987371	66.16	2.89914	38.275	3.71231	0.421478	14.3333	0.57735	16	0	-0.116279
9814	Fell1-10	CS76855	GER	48.42	8.79	4.18208	0.345059	4.26583	0.279194	-0.0200259	78.8533	8.49086	55.13	6.68967	0.300854	17	0	18.3333	1.52753	-0.0784314
7213	Ler-0	CS77020	GER	47.984	10.8719	4.51	0.286682	4.88083	0.266261	-0.0822247	58.44	2.08199	35.6967	1.33433	0.389174	18	1	19	1	-0.0555556
9810	Tu-KS-7	CS77394	GER	48.53	9.07	4.265	0.251694	4.41917	0.299749	-0.0361469	74.27	2.53923	64.5567	2.18223	0.130784	17	0	18.6667	0.57735	-0.0980392
