# Supplementary material for: Temperature-mediated flower size plasticity in Arabidopsis
Source: iScience. 2022 Oct 21;25(11):105411. doi: 10.1016/j.isci.2022.105411 (PMC9646949; doi:10.1016/j.isci.2022.105411)
Supplement: Table S5. Flower diameter (FD), flower area, petal width and meristem diameter for 39 selected accessions grown at 17 °C and 23 °C, related to Figure 5 [file mmc4.xlsx]

## Sheet: Sheet1
Supplementary table 5. FD, flower area, petal width and meristem size for 39 selected accessions grown at 17 °C and 23 °C, related to figure 5.
Accession ID	Name	CS Number	Country	Latitude	Longitude	Flower diameter (mm) mean at 17 °C	Flower diameter (mm) mean at 23 °C	Flower diameter plasticity (%) to temperature ((23 °C - 17 °C)/17 °C)	Flower area (mm2) mean at 17 °C	Flower area (mm2) mean at 23 °C	Flower area plasticity (%) to temperature ((23 °C - 17 °C)/17 °C)	Petal width (mm) mean at 17 °C	Petal width (mm) mean at 23 °C	Petal width plasticity (%) to temperature ((23 °C - 17 °C)/17 °C)	Meristem diameter (mm) mean at 17 °C	Meristem diameter (mm) mean at 23 °C	Meristem diameter plasticity (%) to temperature ((23 °C - 17 °C)/17 °C)
9999	TueSB30-3	CS76403	GER	48.53	9.06	4.688	3.01524	-0.3568	13.0626	5.4789	-0.5806	1.6289	1.2658	-0.2229	0.0101	0.0102	0.0099
9997	Rue3-1-31	CS76406	GER	48.56	9.16	4.86176	4.19286	-0.1376	11.3764	7.6038	-0.3316	1.4235	1.2274	-0.1377	0.0116	0.0092	-0.2124
9946	Mer-6	CS76414	ESP	38.92	-6.34	4.36	3.47278	-0.2035	9.3413	6.1786	-0.3386	1.2892	1.0027	-0.2223	0.0077	0.0059	-0.2403
9993	Nemrut-1	CS76398	TUR	38.6425	42.2394	3.85929	4.08763	0.0592	8.1071	8.6031	0.0612	1.3718	1.3139	-0.0422	0.011	0.0072	-0.3385
10014	Xan-1	CS76387	AZE	38.6536	48.7992	3.76778	3.782	0.0038	8.363	7.6054	-0.0906	1.3309	1.2649	-0.0496	0.0074	0.0056	-0.2441
9949	Qui-0	CS76417	ESP	42.69	-6.93	4.55938	3.71433	-0.1853	9.67	4.8587	-0.4975	1.1234	0.9329	-0.1696	0.0076	0.0043	-0.4383
10009	Sij-2	CS76380	UZB	41.45	70.05	3.73	3.55384	-0.0472	8.942	6.0632	-0.3219	1.2578	1.1858	-0.0572	0.0104	0.0105	0.0106
9987	Lecho-1	CS76371	BUL	41.43	23.5	4.03313	3.74067	-0.0725	10.034	7.7322	-0.2294	1.5481	1.3892	-0.1026	0.0122	0.0104	-0.1465
9972	Bozen-1.2	CS76358	ITA	46.513	11.331	4.16	3.688	-0.1135	9.4647	6.2088	-0.344	1.4386	1.1595	-0.194	0.0092	0.0106	0.1511
9967	Moran-1	CS76363	ITA	39.83	16.17	4.98412	4.32611	-0.132	11.805	6.8006	-0.4239	1.4443	1.1897	-0.1763	0.009	0.0054	-0.4019
9939	Aitba-2	CS76347	MAR	31.48	-7.45	4.1175	3.60639	-0.1241	8.2462	5.714	-0.3071	1.2717	1.1299	-0.1115	0.0077	0.0072	-0.0591
9965	Mammo-2	CS76364	ITA	38.38	16.22	3.8955	3.158	-0.1893	8.32	4.2114	-0.4938	1.14	0.935	-0.1798	0.0059	0.0073	0.2255
8326	Lis-1	CS77042	SWE	56.0328	14.775	4.5615	4.58115	0.0043	12.4617	10.887	-0.1264	1.4866	1.4153	-0.048	0.0109	0.0126	0.1517
7322	Rsch-4	CS77222	RUS	56.3	34	3.73104	3.364	-0.0984	8.3613	5.7408	-0.3134	1.2902	1.1071	-0.1419	0.0165	0.0135	-0.1818
6039	Hovdala-2	CS76937	SWE	56.1	13.74	4.995	4.09	-0.1812	13.1307	7.7677	-0.4084	1.5977	1.4028	-0.122	0.0072	0.0072	0.0093
7031	Bsch-0	CS76457	GER	50.0167	8.6667	5.74406	4.01962	-0.3002	15.2201	7.5282	-0.5054	1.5951	1.1971	-0.2495	0.0127	0.0094	-0.2614
7014	Ba-1	CS76441	UK	56.5459	-4.79821	5.49357	4.76364	-0.1329	14.155	9.6995	-0.3148	1.5129	1.4462	-0.044	0.0089	0.0071	-0.2053
8335	Lund	CS77060	SWE	55.71	13.2	4.05231	3.80375	-0.0613	10.1683	8.6227	-0.152	1.5553	1.3655	-0.122	0.0113	0.0085	-0.243
6933	LL-0	CS77047	ESP	41.59	2.49	3.4835	3.31889	-0.0473	8.594	4.96	-0.4229	1.2706	1.0947	-0.1385	0.0065	0.0044	-0.3219
6913	Eden-2	CS76827	SWE	62.877	18.177	5.15429	5.10912	-0.0088	15.25	11.8025	-0.2261	1.5916	1.446	-0.0915	0.0054	0.0042	-0.2346
7218	Le-0	CS76540	NED	52.1611	4.49015	4.71233	4.42312	-0.0614	11.9079	8.5981	-0.2779	1.5693	1.3592	-0.1339	0.0104	0.0095	-0.0862
7282	Or-0	CS76568	GER	50.3827	8.01161	4.50895	3.9924	-0.1146	10.5806	7.363	-0.3041	1.4077	1.247	-0.1142	0.0092	0.0079	-0.1453
6908	CIBC-5	CS78894	UK	51.4083	-0.6383	3.81158	4.095	0.0744	8.4588	7.9341	-0.062	1.1872	1.2107	0.0198	0.0127	0.0127	-0.0052
9100	Lag1-2	CS76998	GEO	41.8296	46.2831	3.88094	3.98412	0.0266	8.2189	6.6405	-0.192	1.1724	1.1559	-0.0141	0.0055	0.0053	-0.0336
9104	Lag1-6	CS77001	GEO	41.8296	46.2831	4.56917	4.15233	-0.0912	9.6323	7.3413	-0.2378	1.2506	1.1474	-0.0825	0.005	0.0047	-0.0514
4857	UKSW06-257	CS79001	UK	50.3	-4.9	5.26433	3.814	-0.2755	11.42	5.9938	-0.4751	1.3299	1.0958	-0.1761	0.0114	0.0079	-0.3062
10023	Strand-1	CS77284	NOR	68.8	15.45	5.105	4.29895	-0.1579	13.6358	8.3142	-0.3903	1.5434	1.2283	-0.2041	0.0136	0.0121	-0.1085
7382	Utrecht	CS76622	NED	52.0918	5.1145	4.97214	3.51	-0.2941	10.9869	5.4553	-0.5035	1.3284	1.0992	-0.1725	0.0067	0.0059	-0.1202
5874	DraII-6	CS76814	CZE	49.4112	16.2815	5.26625	3.31684	-0.3702	15.6443	5.6754	-0.6372	1.8374	1.1819	-0.3567	0.0133	0.0092	-0.3086
5890	DraIV 1-8	CS76817	CZE	49.4112	16.2815	4.49964	3.81816	-0.1515	10.1569	7.1559	-0.2955	1.4359	1.2625	-0.1208	0.0087	0.0102	0.1749
5921	DraIV 3-7	CS76819	CZE	49.4112	16.2815	4.78262	4.26559	-0.1081	13.3622	8.408	-0.3708	1.5889	1.3387	-0.1575	0.0107	0.0119	0.1094
5950	DraIV 5-12	CS76820	CZE	49.4112	16.2815	5.17	4.49357	-0.1308	15.4473	11.051	-0.2846	1.8033	1.5134	-0.1607	0.0098	0.0095	-0.037
7353	Tha-1	CS76611	NED	52.08	4.3	2.55045	3.79036	0.4861		9.3338		1.2861	1.452	0.129	0.0102	0.0077	-0.2448
9611	Lesno-1	CS77032	RUS	53.04	51.9	4.24333	4.33529	0.0217	9.6846	7.9114	-0.1831	1.3097	1.1932	-0.0889	0.0084	0.0069	-0.176
4807	UKSW06-207	CS78809	UK	50.4	-4.9	4.9705	4.86833	-0.0206	13.6963	12.1113	-0.1157	1.7447	1.7559	0.0064	0.0212	0.0176	-0.1698
4826	UKSW06-226	CS78810	UK	50.4	-4.9	4.95667	4.12921	-0.1669	11.5171	7.2135	-0.3737	1.3477	1.1676	-0.1336	0.011	0.0082	-0.2507
9814	Fell1-10	CS76855	GER	48.42	8.79	4.52711	3.99906	-0.1166	11.3936	7.3759	-0.3526	1.5238	1.1979	-0.2139	0.009	0.009	0.0007
7213	Ler-0	CS77020	GER	47.984	10.8719	5.33891	4.31967	-0.1909	13.5946	9.1393	-0.3277	1.4904	1.3913	-0.0665	0.0099	0.0097	-0.0182
9810	Tu-KS-7	CS77394	GER	48.53	9.07	4.87636	4.30441	-0.1173	10.442	7.1265	-0.3175	1.4257	1.2231	-0.1421	0.0095	0.0087	-0.0786
