# Supplementary material for: Temperature-mediated flower size plasticity in Arabidopsis
Source: iScience. 2022 Oct 21;25(11):105411. doi: 10.1016/j.isci.2022.105411 (PMC9646949; doi:10.1016/j.isci.2022.105411)
Supplement: Table S6. List of primers used for qRT-PCR, genotyping and sequencing of genomic and cDNA sequences, related to Figure 5 [file mmc5.xlsx]

## Sheet: Sheet1
Supplementary table 6. List of primers used for qRT-PCR, genotyping and sequencing of genomic and cDNA sequences, related to figure 5.
Purpose	Gene/ Target	Forward primer	Reverse primer	AgI code
qRT-PCR	UBC	CTGCGACTCAGGGAATCTTCTAA	TTGTGCCATTGAATTGAACCC	At5g25760
	TCP4	AGGAGCAGAGCATCCGAGTA	ATTGACGGCGGGAGAAAACT	At3g15030
	TCP10	CGGTCACATAATCCGAGCCA	GGTCACGTGGACCCTTTGAT	At2g31070
	SEP3	GAAAGCTGTACGAGTTTTGCAG	TTGAAGGCACATTGGGTTCT	At1g24260
	SVP	CCGGAAAACTGTTCGAGTTC	TGACTGCAAGTTATGCCTCTCT	At2g22540
	AP1	CAGCACCAAATCCAGCATC	CGGGTTCAAGAGTCAGTTCG	At1g69120
	AP2	TACACGTACTTCGCCGACAA	GGTGTCGAACAAACCCAAAT	At4g36920
	AP3	CCAAGAAAAAGAACAAAAGTCAA	GGTGGAAACGAAGAGCGTAA	At3g54340
	PI	GAGCACGCCATTGAACAT	CTCCTCCGCCATCATCTT	At5g20240
	BLR	CAACAACCCATCTTCGTCCT	CCTCCGTTTGTGCTGCTATT	At5g02030
	ARF3	CTCATGCCATATCGACCCATAG	CCAAGTCGCTGATACCACTTAT	At2g33860
	JAG	ATCTCTCCAAGTCCTAACCTCCC	AGCGTCACCATCACGACCTTG	At1g68480
	RGA1	TGGCCAAGGTTATCGTGTGGAG	ACGAGTGTGCCAACCCAACATC	At2g01570
	SOC1	AACAACTCGAAGCTTCTAAACGTAA	CCTCGATTGAGCATGTTCCT	At2g45660
	BZR1	TTGTGTTGAAGCTGGTTGGGTTG	GTAAAGGCTTGCATCCCTTGCG	At1g75080
	DWF4	CATAAAGCTCTTCAGTCACGA	CGTCTGTTCTTTGTTTCCTAA	At3g50660
	CYP79B2	TTACCTCAAACTCTTCGGATCTCAC	AGCATCACTAAGGTTATAGCCACAA	At4g39950
	YUC8	ACCGCAGCAACGTCCCATAT	CTCGTAAACCCAACCGCATA	At4g28720
	ELF3	TCTAGTCAGCCTTGTGGTGTG	TCCTCTGATCATGCTGTGCC	At2g25930
	CRY2	GCTTTGCTGTGAAGTTTCTTCTCC	GCCTTGTAACGCGGGATTGTC	At1g04400
	PIF4	TTCTCCTCCCACTTCTTCTC	AGGTTCAGGACTGGACTTAG	At2g43010
	RBE	AGACCGAGCTCGACTCAAACAAC	ACATTCAGGAGGTGTGGCTTGG	At5g06070
	ANT	AAGGAAGAGCAGTGGTTTCTC	ACTCTACCAATCCGTGCTTG	At4g37750
	BB	GGTGTGTGATATGCCAGCTC	CCATTTGGAAATGCATTCAG	At3g63530
	GA20ox1	GAGCTTATTTCAGACGCTCATG	CCGGATTTTCTAAGAACCCTCT	At4g25420
	GA3ox1	GCCTGCTATGTTAACAGATGTG	GAAGAGGAGATCGTCTTTAGGG	At1g15550
	BPEp	CTGCTCCCCAAAAACAGAACTT	TGCTTAGATGAACTAATAGCGACTCCT	At1g59640
	MAF2	TTGTGGGTCTCCGGTGATTAGG	TGGCTTCTTCCTCCGATAAGGC	At5g65050
	MAF3	ACAAAGTACCGGAGACTCTTTCGC	AAGCTTCTGAATCAGGCTGTGAG	At5g65060
	MAF1	GTCCGTAAGTAGAGCTAGGAAGGC	TGCCAGCAACGTATTCTTTCCC	At1g77080
	FLC	TGTTCAACTGGAGGAACACCTTG	AGCTTCAACATGAGTTCGGTCTTC	At5g10140
	MAF4	AGAAGGAGAAGCTGCTGAGAGAGG	TCCGGTGACATTGCTCTTGCATC	At5g65070
	MAF5	GTCTCTTCCACCGGCAAACTCTAC	CTGATGATCTTGGCCATGCTGTCG	At5g65080
Genotyping	SALK_045623, maf2-1	CAATTCTTTCGCATGAGCTTC	ACAGCTCGAGACTGCTCTGTC	At5g65050
	SALK_141778, maf2-2	TGTGAGTACAATGAACCAAAACG	GAGAAAACGAAGGGAATGGTC	At5g65050
	SALK_044822, maf3	CGAGCGGAATATCGTCATATG	AAAAATTCTTGAATCGCATGC	At5g65060
	SALK_028506, maf4	TGATTACATATGCATGCGACC	TGAGTTATTGGGTCTCATGGG	At5g65070
Genomic fragment	MAF2-3 genomic	TCCTTCGTTTTCGCATTTTGT	ATGTCGAGTTCCCTTGTGGC	At5g65050; At5g65060
cDNA	MAF2 cDNA	ATGGGTAGAAAAAAAGTCGAG	CTTGAGCAGCGGAAGAGTCTCC	At5g65050
Genomic sequencing		ACATGAATTATCCAGCCCTCTCT	NA	At5g65050; At5g65060
	MAF_824_R	TCCAGAAGAGGAAAGTAGCAGC	NA	At5g65050; At5g65060
	MAF_1512_F	TGATACTTGCCACACATGCT	NA	At5g65050; At5g65060
	MAF_1722_R	TCGGTAGAAATCGATGCTCG	NA	At5g65050; At5g65060
	MAF_3112_R	TCAGAAAGATTGTGAGTTTTCCGAAA	NA	At5g65050; At5g65060
	MAF_3004_F	AAGCACTGGTCGAACCTG	NA	At5g65050; At5g65060
	MAF_3938_F	GAAGCTAATTCATCAGTTGATACACA	NA	At5g65050; At5g65060
	MAF_4816_R	TGGAAGCACAGCCAAGACAA	NA	At5g65050; At5g65060
	MAF_4816_F	TTGTCTTGGCTGTGCTTCCA	NA	At5g65050; At5g65060
	MAFboz_4727_F	TCAATCCGCTGCTGATTCGG	NA	At5g65050; At5g65060
	MAFboz_5100_R	ACGTCTTCTTCCCCACCTGT	NA	At5g65050; At5g65060
	MAF_5074_R	CTGACCCCAAAACTGACCGA	NA	At5g65050; At5g65060
	MAF_6118_F	TCTTGGTGTTCGTTTCGTGC	NA	At5g65050; At5g65060
	MAF_6725_R	GGGGCACAACATCTTGAGCT	NA	At5g65050; At5g65060
	MAF_7072_F	ACTTACAAAACATCGTCAACTGGA	NA	At5g65050; At5g65060
	MAF_7718_R	ACTTTACTGAAGCATGCGCC	NA	At5g65050; At5g65060
	MAF_8608_F	TCCGATTCTGCAGATCTGGC	NA	At5g65050; At5g65060
	MAF_8766_R	GCTATCTGACCATGATCACGAGT	NA	At5g65050; At5g65060
	MAF_9994_R	GACTCTAAACCGACCGACCC	NA	At5g65050; At5g65060
