# Supplementary material for: Temperature-mediated flower size plasticity in Arabidopsis
Source: iScience. 2022 Oct 21;25(11):105411. doi: 10.1016/j.isci.2022.105411 (PMC9646949; doi:10.1016/j.isci.2022.105411)
Supplement: Table S7. a. Flower diameter and b. Primary metabolites measured from 11 accessions grown at 17 °C and 23 °C, related to STAR Methods and Figures S4 and S5 [file mmc6.xlsx]

## Sheet: Sheet1
Supplementary table 7a. Flower diameter data from 11 accessions grown at 17 °C and 23 °C for primary metabolite measurements, related to STAR methods and supplemental figure 4 and 5.
Accession ID	Name	CS Number	Country	Latitude	Longitude	Flower diameter (mm) mean at 17 °C	Flower diameter (mm) standard deviation at 17 °C	Flower diameter (mm) mean at 23 °C	Flower diameter (mm) standard deviation at 23 °C	Flower diameter plasticity (%) to temperature ((23 °C - 17 °C)/17 °C)
9810	Tu-KS-7	CS77394	GER	48.53	9.07	4.64382	0.89495	3.83707	0.528844	-0.173726
9946	Mer-6	CS76414	ESP	38.92	-6.34	3.83713	0.761608	3.24417	0.569598	-0.154533
7282	Or-0	CS76568	GER	50.3827	8.01161	4.23807	0.703391	3.59946	0.449388	-0.150685
9814	Fell1-10	CS76855	GER	48.42	8.79	4.60256	0.651363	3.93117	0.553192	-0.145873
6913	Eden-2	CS76827	SWE	62.877	18.177	5.61765	0.927467	4.81474	0.510024	-0.142926
8326	Lis-1	CS77042	SWE	56.0328	14.775	5.10244	0.57277	4.44467	0.497712	-0.128914
9987	Lecho-1	CS76371	BUL	41.43	23.5	4.47676	0.667349	4.16678	0.502729	-0.0692435
9965	Mammo-2	CS76364	ITA	38.38	16.22	3.16107	0.679382	3.09141	0.491083	-0.0220363
9100	Lag1-2	CS76998	GEO	41.8296	46.2831	3.67512	0.445646	3.618	0.435337	-0.0155421
7353	Tha-1	CS76611	NED	52.08	4.3	3.64284	0.793207	4.0091	0.466098	0.100543
9972	Bozen-1.2	CS76358	ITA	46.513	11.331	2.87474	0.579583	3.08315	0.458991	0.0724975
Supplementary table 7b . Primary metabolites measured from 11 accessions grown at 17 °C and 23 °C, related to STAR methods and supplemental figures 4 and 5.
Accession	Temperature	Metabolite	N	Mean	Standard Deviation	Standard Error	Confidence Interval
Bozen-1.2	17 °C	Ala	4	197794	72227.9	36114	114931
Bozen-1.2	17 °C	Ascorbate	4	150.291	71.1455	35.5728	113.208
Bozen-1.2	17 °C	Asn	4	48218.9	25994	12997	41362.3
Bozen-1.2	17 °C	Asp	4	44901	16357.7	8178.85	26028.7
Bozen-1.2	17 °C	Asp-Threonate	4	10311.9	2370.6	1185.3	3772.15
Bozen-1.2	17 °C	Benzoate	4	966.657	125.762	62.8812	200.116
Bozen-1.2	17 °C	beta.Ala	4	1464.73	512.353	256.176	815.268
Bozen-1.2	17 °C	Citrate	4	7287.06	3608.72	1804.36	5742.28
Bozen-1.2	17 °C	Dehydroascorbate	4	4227.11	1410.56	705.281	2244.52
Bozen-1.2	17 °C	Erythritol	4	530.615	76.3722	38.1861	121.525
Bozen-1.2	17 °C	F6P	4	684.065	285.608	142.804	454.466
Bozen-1.2	17 °C	Fructose	4	106437	15660.3	7830.15	24919
Bozen-1.2	17 °C	Fumarate	4	491614	122427	61213.6	194809
Bozen-1.2	17 °C	G6P	4	1504.62	720.161	360.08	1145.94
Bozen-1.2	17 °C	GABA	4	10338.9	2056.49	1028.24	3272.33
Bozen-1.2	17 °C	Galactinol	4	537.532	199.245	99.6227	317.044
Bozen-1.2	17 °C	Gln	4	6105.03	5933.36	2966.68	9441.3
Bozen-1.2	17 °C	Glu	4	83207.7	18451.3	9225.66	29360.2
Bozen-1.2	17 °C	Glucose	4	780738	60654.3	30327.2	96514.6
Bozen-1.2	17 °C	Gly	4	460950	177337	88668.7	282183
Bozen-1.2	17 °C	Glycerate	4	1346.65	268.307	134.154	426.937
Bozen-1.2	17 °C	Glycerol	4	13847.1	2925.74	1462.87	4655.51
Bozen-1.2	17 °C	Glycerol.3.P	4	315.496	77.2903	38.6451	122.986
Bozen-1.2	17 °C	Glycolate	4	654.812	102.981	51.4903	163.865
Bozen-1.2	17 °C	Guanidine	4	5581.98	733.806	366.903	1167.65
Bozen-1.2	17 °C	Hyp	4	491.382	161.713	80.8567	257.322
Bozen-1.2	17 °C	Ile	4	7373.81	2514.07	1257.04	4000.45
Bozen-1.2	17 °C	Inositol	4	42353.3	7215.05	3607.52	11480.7
Bozen-1.2	17 °C	Lactose	4	376.118	205.042	102.521	326.268
Bozen-1.2	17 °C	Lactulose	4	663.435	197.463	98.7315	314.208
Bozen-1.2	17 °C	Leu	4	10658.4	3569	1784.5	5679.07
Bozen-1.2	17 °C	Lys	4	2082.2	502.108	251.054	798.965
Bozen-1.2	17 °C	Malate	4	61767.8	12644.6	6322.28	20120.3
Bozen-1.2	17 °C	Maltose	4	2501.25	425.323	212.662	676.784
Bozen-1.2	17 °C	Met	4	1372.24	462.008	231.004	735.157
Bozen-1.2	17 °C	Nicotinate	4	1444.92	451.128	225.564	717.845
Bozen-1.2	17 °C	OAS	4	497.346	97.1271	48.5636	154.551
Bozen-1.2	17 °C	OG	4	457.076	109.231	54.6155	173.811
Bozen-1.2	17 °C	Ornithine	4	580.974	297.197	148.598	472.906
Bozen-1.2	17 °C	PCA	4	561380	296915	148458	472458
Bozen-1.2	17 °C	PHBA	4	381.646	127.489	63.7446	202.864
Bozen-1.2	17 °C	Phe	4	3080.83	1075.04	537.519	1710.62
Bozen-1.2	17 °C	Pro	4	107947	42314.7	21157.4	67332.1
Bozen-1.2	17 °C	Putrescine	4	7459.99	3029.18	1514.59	4820.1
Bozen-1.2	17 °C	Pyruvate	4	419.567	94.0072	47.0036	149.586
Bozen-1.2	17 °C	Raffinose	4	32620.5	6736.83	3368.42	10719.8
Bozen-1.2	17 °C	Ribulose.5.P	4	595.934	77.2487	38.6243	122.92
Bozen-1.2	17 °C	Ser	4	77135	21690	10845	34513.6
Bozen-1.2	17 °C	Succinate	4	359304	118738	59369.1	188939
Bozen-1.2	17 °C	Sucrose	4	430492	46757.6	23378.8	74401.8
Bozen-1.2	17 °C	Thr	4	27485.6	7453.97	3726.98	11860.9
Bozen-1.2	17 °C	Trp	4	390.857	139.56	69.7802	222.072
Bozen-1.2	17 °C	Tyr	4	3208.39	1255.9	627.95	1998.42
Bozen-1.2	17 °C	Urea	4	3077.33	1496.61	748.306	2381.44
Bozen-1.2	17 °C	Val	4	32840	10322.3	5161.15	16425.1
Bozen-1.2	23 °C	Ala	4	263584	26896.8	13448.4	42798.8
Bozen-1.2	23 °C	Ascorbate	4	288.136	38.6905	19.3452	61.5652
Bozen-1.2	23 °C	Asn	4	190457	45190.4	22595.2	71908
Bozen-1.2	23 °C	Asp	4	61903.9	15862.1	7931.06	25240.2
Bozen-1.2	23 °C	Asp-Threonate	4	8688.24	2026.37	1013.19	3224.41
Bozen-1.2	23 °C	Benzoate	4	860.323	142.035	71.0173	226.009
Bozen-1.2	23 °C	beta.Ala	4	3119.52	297.201	148.601	472.913
Bozen-1.2	23 °C	Citrate	4	11027.9	5854.79	2927.39	9316.28
Bozen-1.2	23 °C	Dehydroascorbate	4	5459.61	525.019	262.509	835.422
Bozen-1.2	23 °C	Erythritol	4	1373.07	252.699	126.35	402.101
Bozen-1.2	23 °C	F6P	4	864.006	330.525	165.263	525.94
Bozen-1.2	23 °C	Fructose	4	118407	24957.4	12478.7	39712.8
Bozen-1.2	23 °C	Fumarate	4	456936	101753	50876.4	161912
Bozen-1.2	23 °C	G6P	4	1793.13	822.094	411.047	1308.14
Bozen-1.2	23 °C	GABA	4	17960.7	1957.14	978.568	3114.24
Bozen-1.2	23 °C	Galactinol	4	959.09	272.876	136.438	434.207
Bozen-1.2	23 °C	Gln	4	13433.1	10096.9	5048.43	16066.3
Bozen-1.2	23 °C	Glu	4	113102	15880.4	7940.19	25269.2
Bozen-1.2	23 °C	Glucose	4	747686	59525.5	29762.8	94718.4
Bozen-1.2	23 °C	Gly	4	467356	112583	56291.4	179144
Bozen-1.2	23 °C	Glycerate	4	880.843	150.747	75.3733	239.872
Bozen-1.2	23 °C	Glycerol	4	13142.3	2431.96	1215.98	3869.79
Bozen-1.2	23 °C	Glycerol.3.P	4	606.831	157.987	78.9933	251.392
Bozen-1.2	23 °C	Glycolate	4	787.936	126.095	63.0477	200.646
Bozen-1.2	23 °C	Guanidine	4	11632.6	1601.83	800.914	2548.87
Bozen-1.2	23 °C	Hyp	4	884.314	155.786	77.8928	247.89
Bozen-1.2	23 °C	Ile	4	12804.4	1653.34	826.672	2630.84
Bozen-1.2	23 °C	Inositol	4	32703.7	2990.24	1495.12	4758.14
Bozen-1.2	23 °C	Lactose	4	354.122	211.565	105.782	336.647
Bozen-1.2	23 °C	Lactulose	4	782.922	193.28	96.64	307.552
Bozen-1.2	23 °C	Leu	4	14519	1341.88	670.941	2135.23
Bozen-1.2	23 °C	Lys	4	6096.38	1867.23	933.614	2971.18
Bozen-1.2	23 °C	Malate	4	58276.7	7034.31	3517.16	11193.2
Bozen-1.2	23 °C	Maltose	4	3713.6	627.866	313.933	999.074
Bozen-1.2	23 °C	Met	4	4528.43	1517.52	758.76	2414.71
Bozen-1.2	23 °C	Nicotinate	4	2453.41	291.537	145.769	463.901
Bozen-1.2	23 °C	OAS	4	391.612	104.788	52.3941	166.741
Bozen-1.2	23 °C	OG	4	1317.94	596.998	298.499	949.957
Bozen-1.2	23 °C	Ornithine	4	1951.21	773.4	386.7	1230.65
Bozen-1.2	23 °C	PCA	4	750351	295483	147742	470179
Bozen-1.2	23 °C	PHBA	4	1545.96	168.299	84.1493	267.801
Bozen-1.2	23 °C	Phe	4	5376.66	1288.52	644.262	2050.33
Bozen-1.2	23 °C	Pro	4	121619	31182.8	15591.4	49618.8
Bozen-1.2	23 °C	Putrescine	4	9829.93	4259.66	2129.83	6778.08
Bozen-1.2	23 °C	Pyruvate	4	1459.49	509.163	254.581	810.192
Bozen-1.2	23 °C	Raffinose	4	21296	4482.09	2241.04	7132
Bozen-1.2	23 °C	Ribulose.5.P	4	786.579	145.624	72.812	231.72
Bozen-1.2	23 °C	Ser	4	154596	26051.7	13025.9	41454.1
Bozen-1.2	23 °C	Succinate	4	317840	136765	68382.7	217624
Bozen-1.2	23 °C	Sucrose	4	410904	43133.6	21566.8	68635.1
Bozen-1.2	23 °C	Thr	4	51605	6866.54	3433.27	10926.2
Bozen-1.2	23 °C	Trp	4	1836.57	350.179	175.09	557.214
Bozen-1.2	23 °C	Tyr	4	7112.71	632.048	316.024	1005.73
Bozen-1.2	23 °C	Urea	4	9206.83	3243.68	1621.84	5161.42
Bozen-1.2	23 °C	Val	4	45812.9	6952.66	3476.33	11063.2
Eden-2	17 °C	Ala	4	326026	48167.6	24083.8	76645.5
Eden-2	17 °C	Ascorbate	4	103.415	62.4484	31.2242	99.3694
Eden-2	17 °C	Asn	4	102028	13753.5	6876.73	21884.8
Eden-2	17 °C	Asp	4	130695	7130.96	3565.48	11347
Eden-2	17 °C	Asp-Threonate	4	21437.3	2995.22	1497.61	4766.06
Eden-2	17 °C	Benzoate	4	1077.98	49.3219	24.661	78.4822
Eden-2	17 °C	beta.Ala	4	2424.42	834.834	417.417	1328.41
Eden-2	17 °C	Citrate	4	29606.4	5181.93	2590.96	8245.6
Eden-2	17 °C	Dehydroascorbate	4	5245.7	851.249	425.624	1354.53
Eden-2	17 °C	Erythritol	4	585.045	160.897	80.4483	256.022
Eden-2	17 °C	F6P	4	1182.99	124.222	62.1108	197.664
Eden-2	17 °C	Fructose	4	194629	20247.9	10124	32218.9
Eden-2	17 °C	Fumarate	4	306655	80237.9	40119	127676
Eden-2	17 °C	G6P	4	2610.77	264.929	132.464	421.561
Eden-2	17 °C	GABA	4	17880.4	6575.4	3287.7	10462.9
Eden-2	17 °C	Galactinol	4	505.191	108.03	54.0152	171.901
Eden-2	17 °C	Gln	4	19545.1	5338.34	2669.17	8494.49
Eden-2	17 °C	Glu	4	151911	9944.66	4972.33	15824.2
Eden-2	17 °C	Glucose	4	890073	78794.9	39397.5	125380
Eden-2	17 °C	Gly	4	254492	44817.8	22408.9	71315.1
Eden-2	17 °C	Glycerate	4	1650.34	151.466	75.7331	241.017
Eden-2	17 °C	Glycerol	4	13401.6	2235.77	1117.88	3557.6
Eden-2	17 °C	Glycerol.3.P	4	643.008	133.377	66.6887	212.233
Eden-2	17 °C	Glycolate	4	644.692	42.6939	21.3469	67.9355
Eden-2	17 °C	Guanidine	4	24707.3	24860.4	12430.2	39558.4
Eden-2	17 °C	Hyp	4	626.236	132.516	66.2578	210.862
Eden-2	17 °C	Ile	4	14352.3	3216.66	1608.33	5118.43
Eden-2	17 °C	Inositol	4	62074.9	19283	9641.51	30683.6
Eden-2	17 °C	Lactose	4	458.522	217.518	108.759	346.12
Eden-2	17 °C	Lactulose	4	3022.91	2469.78	1234.89	3929.98
Eden-2	17 °C	Leu	4	15780.4	3268.13	1634.07	5200.33
Eden-2	17 °C	Lys	4	3886.48	483.528	241.764	769.401
Eden-2	17 °C	Malate	4	113661	14719.6	7359.79	23422.1
Eden-2	17 °C	Maltose	4	3549.52	653.405	326.702	1039.71
Eden-2	17 °C	Met	4	2463.02	134.62	67.3099	214.21
Eden-2	17 °C	Nicotinate	4	1891.24	162.199	81.0994	258.094
Eden-2	17 °C	OAS	4	654.061	124.026	62.013	197.353
Eden-2	17 °C	OG	4	629.897	194.265	97.1325	309.119
Eden-2	17 °C	Ornithine	4	961.543	309.561	154.781	492.581
Eden-2	17 °C	PCA	4	1.22188e+06	85247.6	42623.8	135648
Eden-2	17 °C	PHBA	4	702.83	41.0195	20.5098	65.2712
Eden-2	17 °C	Phe	4	5205.1	1410.8	705.4	2244.9
Eden-2	17 °C	Pro	4	294671	123319	61659.3	196227
Eden-2	17 °C	Putrescine	4	7131.28	930.856	465.428	1481.2
Eden-2	17 °C	Pyruvate	4	481.029	71.692	35.846	114.078
Eden-2	17 °C	Raffinose	4	61225	7678.1	3839.05	12217.6
Eden-2	17 °C	Ribulose.5.P	4	1108.86	334.113	167.057	531.649
Eden-2	17 °C	Ser	4	104423	13194.2	6597.11	20994.9
Eden-2	17 °C	Succinate	4	623775	115199	57599.5	183307
Eden-2	17 °C	Sucrose	4	515573	60863.9	30432	96848.1
Eden-2	17 °C	Thr	4	29827.9	3077.04	1538.52	4896.26
Eden-2	17 °C	Trp	4	792.106	228.892	114.446	364.219
Eden-2	17 °C	Tyr	4	4370.33	885.056	442.528	1408.32
Eden-2	17 °C	Urea	4	4764.17	1646.44	823.221	2619.86
Eden-2	17 °C	Val	4	54136.1	10467.5	5233.75	16656.1
Eden-2	23 °C	Ala	4	280402	40750.4	20375.2	64843
Eden-2	23 °C	Ascorbate	4	617.984	857.505	428.753	1364.48
Eden-2	23 °C	Asn	4	143141	31022.7	15511.3	49364
Eden-2	23 °C	Asp	4	100140	15849.2	7924.61	25219.6
Eden-2	23 °C	Asp-Threonate	4	21799.8	4194.13	2097.06	6673.79
Eden-2	23 °C	Benzoate	4	1110.46	118.089	59.0445	187.906
Eden-2	23 °C	beta.Ala	4	3369.61	811.401	405.7	1291.12
Eden-2	23 °C	Citrate	4	11470.8	3275.12	1637.56	5211.44
Eden-2	23 °C	Dehydroascorbate	4	6257.06	1471.92	735.96	2342.15
Eden-2	23 °C	Erythritol	4	1481.43	291.823	145.912	464.356
Eden-2	23 °C	F6P	4	1048.49	199.296	99.648	317.124
Eden-2	23 °C	Fructose	4	196029	24507.1	12253.6	38996.3
Eden-2	23 °C	Fumarate	4	371805	22845.2	11422.6	36351.9
Eden-2	23 °C	G6P	4	2285.17	311.846	155.923	496.217
Eden-2	23 °C	GABA	4	20784.1	2297.29	1148.64	3655.5
Eden-2	23 °C	Galactinol	4	1004.7	361.225	180.612	574.789
Eden-2	23 °C	Gln	4	19837.6	8842.64	4421.32	14070.6
Eden-2	23 °C	Glu	4	141358	8087.31	4043.66	12868.7
Eden-2	23 °C	Glucose	4	890878	49254.7	24627.4	78375.2
Eden-2	23 °C	Gly	4	284462	27178	13589	43246.2
Eden-2	23 °C	Glycerate	4	1954.66	300.834	150.417	478.694
Eden-2	23 °C	Glycerol	4	11564.9	871.668	435.834	1387.02
Eden-2	23 °C	Glycerol.3.P	4	1168.02	212.369	106.184	337.926
Eden-2	23 °C	Glycolate	4	641.834	71.8918	35.9459	114.396
Eden-2	23 °C	Guanidine	4	13037.4	3909.56	1954.78	6220.98
Eden-2	23 °C	Hyp	4	744.391	114.549	57.2744	182.273
Eden-2	23 °C	Ile	4	20553.9	3548.38	1774.19	5646.26
Eden-2	23 °C	Inositol	4	53713.3	13322.3	6661.13	21198.7
Eden-2	23 °C	Lactose	4	490.402	284.766	142.383	453.125
Eden-2	23 °C	Lactulose	4	1644	522.056	261.028	830.707
Eden-2	23 °C	Leu	4	16758.5	3809.38	1904.69	6061.57
Eden-2	23 °C	Lys	4	6266.63	802.383	401.191	1276.77
Eden-2	23 °C	Malate	4	108356	9160.82	4580.41	14576.9
Eden-2	23 °C	Maltose	4	6258.09	1586	793	2523.68
Eden-2	23 °C	Met	4	3692.6	623.893	311.947	992.753
Eden-2	23 °C	Nicotinate	4	3117.67	310.944	155.472	494.781
Eden-2	23 °C	OAS	4	839.945	87.2342	43.6171	138.809
Eden-2	23 °C	OG	4	514.797	101.365	50.6824	161.294
Eden-2	23 °C	Ornithine	4	1253.79	467.487	233.743	743.876
Eden-2	23 °C	PCA	4	952605	146348	73173.9	232872
Eden-2	23 °C	PHBA	4	1583.09	81.0989	40.5495	129.046
Eden-2	23 °C	Phe	4	8133.87	1922.75	961.373	3059.52
Eden-2	23 °C	Pro	4	195849	54493.8	27246.9	86711.8
Eden-2	23 °C	Putrescine	4	7181.52	1084.47	542.235	1725.63
Eden-2	23 °C	Pyruvate	4	405.126	60.3143	30.1572	95.9736
Eden-2	23 °C	Raffinose	4	119614	103186	51592.8	164191
Eden-2	23 °C	Ribulose.5.P	4	1204.1	194.687	97.3434	309.79
Eden-2	23 °C	Ser	4	140846	19141.6	9570.82	30458.6
Eden-2	23 °C	Succinate	4	773329	92075.5	46037.8	146513
Eden-2	23 °C	Sucrose	4	498424	66038.7	33019.4	105082
Eden-2	23 °C	Thr	4	36546.7	4818.65	2409.32	7667.55
Eden-2	23 °C	Trp	4	1885.87	330.57	165.285	526.01
Eden-2	23 °C	Tyr	4	7575.24	1383.95	691.974	2202.17
Eden-2	23 °C	Urea	4	7899.45	1002.02	501.011	1594.44
Eden-2	23 °C	Val	4	54246.6	7759.03	3879.52	12346.4
Fell1-10	17 °C	Ala	4	111189	25101	12550.5	39941.3
Fell1-10	17 °C	Ascorbate	4	164.265	86.5749	43.2875	137.76
Fell1-10	17 °C	Asn	4	17523.3	6249.18	3124.59	9943.84
Fell1-10	17 °C	Asp	4	46009.8	8725.58	4362.79	13884.3
Fell1-10	17 °C	Asp-Threonate	4	17272.6	3999.38	1999.69	6363.91
Fell1-10	17 °C	Benzoate	4	1100.01	223.353	111.677	355.405
Fell1-10	17 °C	beta.Ala	4	1356.61	571.701	285.851	909.704
Fell1-10	17 °C	Citrate	4	16062	6276.84	3138.42	9987.86
Fell1-10	17 °C	Dehydroascorbate	4	4588.2	1168.38	584.188	1859.15
Fell1-10	17 °C	Erythritol	4	422.812	119.351	59.6754	189.914
Fell1-10	17 °C	F6P	4	819.99	121.612	60.8061	193.512
Fell1-10	17 °C	Fructose	4	175976	44487.6	22243.8	70789.8
Fell1-10	17 °C	Fumarate	4	387502	154426	77213	245726
Fell1-10	17 °C	G6P	4	1909.31	296.681	148.341	472.086
Fell1-10	17 °C	GABA	4	13610.9	3082.66	1541.33	4905.19
Fell1-10	17 °C	Galactinol	4	755.485	258.613	129.306	411.511
Fell1-10	17 °C	Gln	4	2403.21	492.841	246.421	784.22
Fell1-10	17 °C	Glu	4	87207	16544.7	8272.33	26326.3
Fell1-10	17 °C	Glucose	4	823325	144517	72258.5	229959
Fell1-10	17 °C	Gly	4	175747	41627.9	20813.9	66239.3
Fell1-10	17 °C	Glycerate	4	2296.43	428.842	214.421	682.383
Fell1-10	17 °C	Glycerol	4	13905.5	1474.19	737.097	2345.77
Fell1-10	17 °C	Glycerol.3.P	4	430.671	119.67	59.8348	190.421
Fell1-10	17 °C	Glycolate	4	719.306	34.934	17.467	55.5877
Fell1-10	17 °C	Guanidine	4	7872.19	3169	1584.5	5042.58
Fell1-10	17 °C	Hyp	4	507.799	100.457	50.2284	159.849
Fell1-10	17 °C	Ile	4	11536.3	2307.57	1153.79	3671.86
Fell1-10	17 °C	Inositol	4	70506.1	19249	9624.52	30629.5
Fell1-10	17 °C	Lactose	4	3159	1351.19	675.594	2150.04
Fell1-10	17 °C	Lactulose	4	1669.6	757.229	378.615	1204.92
Fell1-10	17 °C	Leu	4	13976	2597.04	1298.52	4132.47
Fell1-10	17 °C	Lys	4	2370.91	915.177	457.589	1456.25
Fell1-10	17 °C	Malate	4	79220.9	17619	8809.48	28035.7
Fell1-10	17 °C	Maltose	4	5875.87	1618.04	809.018	2574.66
Fell1-10	17 °C	Met	4	1243.62	335.473	167.736	533.812
Fell1-10	17 °C	Nicotinate	4	1662.6	377.957	188.978	601.413
Fell1-10	17 °C	OAS	4	821.742	122.262	61.1309	194.546
Fell1-10	17 °C	OG	4	667.696	266.919	133.46	424.728
Fell1-10	17 °C	Ornithine	4	309.107	160.227	80.1136	254.957
Fell1-10	17 °C	PCA	4	316968	51912.9	25956.4	82604.9
Fell1-10	17 °C	PHBA	4	789.629	104.699	52.3497	166.6
Fell1-10	17 °C	Phe	4	4896.71	830.775	415.388	1321.95
Fell1-10	17 °C	Pro	4	140386	72717.4	36358.7	115710
Fell1-10	17 °C	Putrescine	4	2729.28	748.343	374.171	1190.78
Fell1-10	17 °C	Pyruvate	4	455.636	144.531	72.2656	229.981
Fell1-10	17 °C	Raffinose	4	48064.8	12454.5	6227.23	19817.8
Fell1-10	17 °C	Ribulose.5.P	4	1075.18	284.652	142.326	452.946
Fell1-10	17 °C	Ser	4	46053.5	10227.5	5113.75	16274.2
Fell1-10	17 °C	Succinate	4	494817	124347	62173.7	197864
Fell1-10	17 °C	Sucrose	4	516620	84822.6	42411.3	134972
Fell1-10	17 °C	Thr	4	34541.6	8475.88	4237.94	13487
Fell1-10	17 °C	Trp	4	921.247	315.99	157.995	502.81
Fell1-10	17 °C	Tyr	4	4919.81	1140.41	570.203	1814.64
Fell1-10	17 °C	Urea	4	2211.02	516.187	258.093	821.368
Fell1-10	17 °C	Val	4	39587.8	9579.92	4789.96	15243.8
Fell1-10	23 °C	Ala	4	155749	27575.6	13787.8	43879
Fell1-10	23 °C	Ascorbate	4	262.106	67.1339	33.5669	106.825
Fell1-10	23 °C	Asn	4	90946.7	16321.7	8160.87	25971.5
Fell1-10	23 °C	Asp	4	68554.9	10100.5	5050.23	16072.1
Fell1-10	23 °C	Asp-Threonate	4	12106.4	3566.26	1783.13	5674.71
Fell1-10	23 °C	Benzoate	4	1016.32	64.1502	32.0751	102.077
Fell1-10	23 °C	beta.Ala	4	2853.75	515.854	257.927	820.839
Fell1-10	23 °C	Citrate	4	20356.2	9276.53	4638.26	14761
Fell1-10	23 °C	Dehydroascorbate	4	4939.29	1334.45	667.225	2123.41
Fell1-10	23 °C	Erythritol	4	1168.81	145.067	72.5337	230.834
Fell1-10	23 °C	F6P	4	893.854	290.81	145.405	462.744
Fell1-10	23 °C	Fructose	4	113685	17706.2	8853.12	28174.6
Fell1-10	23 °C	Fumarate	4	504414	54289.9	27144.9	86387.3
Fell1-10	23 °C	G6P	4	1904.49	518.929	259.465	825.732
Fell1-10	23 °C	GABA	4	20978.1	1764.11	882.055	2807.09
Fell1-10	23 °C	Galactinol	4	1169.23	249.096	124.548	396.367
Fell1-10	23 °C	Gln	4	4703.85	1700.87	850.435	2706.46
Fell1-10	23 °C	Glu	4	104850	15882.3	7941.17	25272.4
Fell1-10	23 °C	Glucose	4	557866	101481	50740.5	161479
Fell1-10	23 °C	Gly	4	220416	27318.5	13659.2	43469.8
Fell1-10	23 °C	Glycerate	4	1554.29	412.36	206.18	656.157
Fell1-10	23 °C	Glycerol	4	12582.6	1662.06	831.03	2644.71
Fell1-10	23 °C	Glycerol.3.P	4	795.169	159.976	79.9879	254.557
Fell1-10	23 °C	Glycolate	4	536.419	93.2433	46.6217	148.371
Fell1-10	23 °C	Guanidine	4	8977.81	1375.47	687.734	2188.68
Fell1-10	23 °C	Hyp	4	722.819	265.145	132.572	421.905
Fell1-10	23 °C	Ile	4	16199.9	2491.28	1245.64	3964.18
Fell1-10	23 °C	Inositol	4	38798.6	13812.4	6906.19	21978.6
Fell1-10	23 °C	Lactose	4	892.863	346.893	173.447	551.985
Fell1-10	23 °C	Lactulose	4	477.58	305.297	152.648	485.796
Fell1-10	23 °C	Leu	4	16718.4	3028.08	1514.04	4818.36
Fell1-10	23 °C	Lys	4	3934.87	653.93	326.965	1040.55
Fell1-10	23 °C	Malate	4	107860	11077	5538.52	17626.1
Fell1-10	23 °C	Maltose	4	4809.07	597.757	298.878	951.165
Fell1-10	23 °C	Met	4	4099.81	386.314	193.157	614.712
Fell1-10	23 °C	Nicotinate	4	2339.65	281.543	140.772	447.998
Fell1-10	23 °C	OAS	4	516.974	55.8454	27.9227	88.8625
Fell1-10	23 °C	OG	4	1108.89	100.33	50.1651	159.648
Fell1-10	23 °C	Ornithine	4	634.8	97.5263	48.7631	155.186
Fell1-10	23 °C	PCA	4	471396	78177	39088.5	124397
Fell1-10	23 °C	PHBA	4	1663.08	187.408	93.7042	298.209
Fell1-10	23 °C	Phe	4	5479.52	991.218	495.609	1577.25
Fell1-10	23 °C	Pro	4	169855	51325.3	25662.6	81670
Fell1-10	23 °C	Putrescine	4	4070.27	832.259	416.129	1324.31
Fell1-10	23 °C	Pyruvate	4	994.301	182.287	91.1435	290.059
Fell1-10	23 °C	Raffinose	4	35655.3	3484.74	1742.37	5544.99
Fell1-10	23 °C	Ribulose.5.P	4	710.346	116.974	58.4872	186.132
Fell1-10	23 °C	Ser	4	73692.2	15520.5	7760.24	24696.6
Fell1-10	23 °C	Succinate	4	568543	48392.9	24196.5	77003.9
Fell1-10	23 °C	Sucrose	4	481933	75109.3	37554.6	119516
Fell1-10	23 °C	Thr	4	51524.5	7987.58	3993.79	12710
Fell1-10	23 °C	Trp	4	2681.62	417.923	208.962	665.009
Fell1-10	23 °C	Tyr	4	7758.52	1499.05	749.527	2385.33
Fell1-10	23 °C	Urea	4	32760.1	51948.5	25974.3	82661.7
Fell1-10	23 °C	Val	4	45005.6	5547.99	2774	8828.1
Lag1-2	17 °C	Ala	4	76738.5	7344.39	3672.19	11686.6
Lag1-2	17 °C	Ascorbate	4	145.278	81.1575	40.5787	129.14
Lag1-2	17 °C	Asn	4	7248.75	653.011	326.505	1039.09
Lag1-2	17 °C	Asp	4	36126.2	5608.6	2804.3	8924.54
Lag1-2	17 °C	Asp-Threonate	4	12036.7	2097.8	1048.9	3338.07
Lag1-2	17 °C	Benzoate	4	911.531	94.9832	47.4916	151.139
Lag1-2	17 °C	beta.Ala	4	951.351	149.05	74.5249	237.172
Lag1-2	17 °C	Citrate	4	15665	1112.55	556.273	1770.31
Lag1-2	17 °C	Dehydroascorbate	4	4487.92	1115.76	557.882	1775.43
Lag1-2	17 °C	Erythritol	4	456.589	23.5784	11.7892	37.5185
Lag1-2	17 °C	F6P	4	871.977	120.883	60.4414	192.352
Lag1-2	17 °C	Fructose	4	70011.3	4986.53	2493.26	7934.68
Lag1-2	17 °C	Fumarate	4	186835	18866.3	9433.17	30020.6
Lag1-2	17 °C	G6P	4	1950.18	281.885	140.943	448.543
Lag1-2	17 °C	GABA	4	11041.1	1762.83	881.416	2805.06
Lag1-2	17 °C	Galactinol	4	142.208	40.4818	20.2409	64.4156
Lag1-2	17 °C	Gln	4	2665.66	823.513	411.756	1310.39
Lag1-2	17 °C	Glu	4	55381.7	4102.63	2051.32	6528.2
Lag1-2	17 °C	Glucose	4	609888	42019.7	21009.9	66862.7
Lag1-2	17 °C	Gly	4	161259	34868.8	17434.4	55484.1
Lag1-2	17 °C	Glycerate	4	1855.48	152.47	76.2348	242.613
Lag1-2	17 °C	Glycerol	4	14726.5	3073.86	1536.93	4891.2
Lag1-2	17 °C	Glycerol.3.P	4	406.317	30.0848	15.0424	47.8716
Lag1-2	17 °C	Glycolate	4	658.141	91.0263	45.5132	144.843
Lag1-2	17 °C	Guanidine	4	13156.6	8543.01	4271.51	13593.8
Lag1-2	17 °C	Hyp	4	484.15	47.693	23.8465	75.8901
Lag1-2	17 °C	Ile	4	6874.77	1407.01	703.505	2238.87
Lag1-2	17 °C	Inositol	4	58251.6	9537.99	4769	15177.1
Lag1-2	17 °C	Lactose	4	811.128	237.853	118.927	378.478
Lag1-2	17 °C	Lactulose	4	1042.26	118.051	59.0254	187.845
Lag1-2	17 °C	Leu	4	10206.2	1806.58	903.289	2874.67
Lag1-2	17 °C	Lys	4	2051.34	390.014	195.007	620.599
Lag1-2	17 °C	Malate	4	91606.3	2250.57	1125.28	3581.15
Lag1-2	17 °C	Maltose	4	3584.06	735.19	367.595	1169.85
Lag1-2	17 °C	Met	4	899.868	212.701	106.35	338.454
Lag1-2	17 °C	Nicotinate	4	1798.24	253.847	126.924	403.928
Lag1-2	17 °C	OAS	4	645.813	59.3073	29.6536	94.3711
Lag1-2	17 °C	OG	4	781.349	69.5563	34.7781	110.68
Lag1-2	17 °C	Ornithine	4	438.837	128.187	64.0936	203.974
Lag1-2	17 °C	PCA	4	263301	48531.1	24265.5	77223.7
Lag1-2	17 °C	PHBA	4	948.375	123.947	61.9737	197.228
Lag1-2	17 °C	Phe	4	3566.58	579.693	289.847	922.421
Lag1-2	17 °C	Pro	4	94854.1	31750.9	15875.5	50522.8
Lag1-2	17 °C	Putrescine	4	3384.29	519.288	259.644	826.303
Lag1-2	17 °C	Pyruvate	4	443.275	34.6987	17.3494	55.2134
Lag1-2	17 °C	Raffinose	4	53194.6	10444.3	5222.16	16619.2
Lag1-2	17 °C	Ribulose.5.P	4	921.397	126.21	63.1048	200.828
Lag1-2	17 °C	Ser	4	39355.1	6110.79	3055.39	9723.63
Lag1-2	17 °C	Succinate	4	452480	32422.8	16211.4	51591.9
Lag1-2	17 °C	Sucrose	4	387815	38656.6	19328.3	61511.2
Lag1-2	17 °C	Thr	4	16034.4	3426.45	1713.23	5452.25
Lag1-2	17 °C	Trp	4	481.931	142.439	71.2196	226.652
Lag1-2	17 °C	Tyr	4	3313.83	628.384	314.192	999.9
Lag1-2	17 °C	Urea	4	2530.33	1285.84	642.921	2046.06
Lag1-2	17 °C	Val	4	21702.2	4001.24	2000.62	6366.86
Lag1-2	23 °C	Ala	4	105134	17507.6	8753.78	27858.4
Lag1-2	23 °C	Ascorbate	4	278.975	63.3915	31.6957	100.87
Lag1-2	23 °C	Asn	4	49110.8	22917.7	11458.9	36467.2
Lag1-2	23 °C	Asp	4	63094.6	1853.88	926.938	2949.93
Lag1-2	23 °C	Asp-Threonate	4	11657.5	2224.96	1112.48	3540.41
Lag1-2	23 °C	Benzoate	4	1041.19	108.414	54.207	172.511
Lag1-2	23 °C	beta.Ala	4	2023	228.92	114.46	364.263
Lag1-2	23 °C	Citrate	4	21849.1	3729.19	1864.6	5933.98
Lag1-2	23 °C	Dehydroascorbate	4	3867.22	1305.61	652.803	2077.51
Lag1-2	23 °C	Erythritol	4	885.649	144.323	72.1613	229.649
Lag1-2	23 °C	F6P	4	838.681	133.685	66.8425	212.723
Lag1-2	23 °C	Fructose	4	62340.5	17865.5	8932.76	28428
Lag1-2	23 °C	Fumarate	4	258205	59706.1	29853.1	95005.8
Lag1-2	23 °C	G6P	4	1752.37	253.776	126.888	403.814
Lag1-2	23 °C	GABA	4	17047.1	103.174	51.5871	164.173
Lag1-2	23 °C	Galactinol	4	176.283	51.6348	25.8174	82.1626
Lag1-2	23 °C	Gln	4	7677.52	1436.02	718.009	2285.03
Lag1-2	23 °C	Glu	4	73164.2	3375.37	1687.69	5370.97
Lag1-2	23 °C	Glucose	4	428078	135344	67672.1	215363
Lag1-2	23 °C	Gly	4	173076	47493.4	23746.7	75572.7
Lag1-2	23 °C	Glycerate	4	1279.04	233.484	116.742	371.526
Lag1-2	23 °C	Glycerol	4	11967.3	428.12	214.06	681.235
Lag1-2	23 °C	Glycerol.3.P	4	716.708	51.0216	25.5108	81.1867
Lag1-2	23 °C	Glycolate	4	613.82	55.7504	27.8752	88.7113
Lag1-2	23 °C	Guanidine	4	18923.1	3647.11	1823.55	5803.36
Lag1-2	23 °C	Hyp	4	667.226	57.1362	28.5681	90.9164
Lag1-2	23 °C	Ile	4	11443.4	1064.68	532.339	1694.14
Lag1-2	23 °C	Inositol	4	32935.5	9650.67	4825.34	15356.4
Lag1-2	23 °C	Lactose	4	385.759	79.3419	39.671	126.251
Lag1-2	23 °C	Lactulose	4	611.757	271.165	135.582	431.484
Lag1-2	23 °C	Leu	4	11890.3	470.824	235.412	749.186
Lag1-2	23 °C	Lys	4	4328.01	685.871	342.935	1091.37
Lag1-2	23 °C	Malate	4	110676	7860.92	3930.46	12508.5
Lag1-2	23 °C	Maltose	4	4089.55	540.583	270.291	860.188
Lag1-2	23 °C	Met	4	2181.54	103.39	51.6949	164.516
Lag1-2	23 °C	Nicotinate	4	2394.71	237.401	118.7	377.758
Lag1-2	23 °C	OAS	4	509.306	164.58	82.2901	261.884
Lag1-2	23 °C	OG	4	1270.82	172.782	86.3909	274.934
Lag1-2	23 °C	Ornithine	4	1083.88	439.287	219.644	699.004
Lag1-2	23 °C	PCA	4	452208	36975.9	18488	58837
Lag1-2	23 °C	PHBA	4	1497.14	26.8901	13.445	42.7881
Lag1-2	23 °C	Phe	4	5216.4	1617.02	808.512	2573.05
Lag1-2	23 °C	Pro	4	76803.7	7870.51	3935.26	12523.7
Lag1-2	23 °C	Putrescine	4	6940.82	466.698	233.349	742.62
Lag1-2	23 °C	Pyruvate	4	1018.2	255.075	127.538	405.882
Lag1-2	23 °C	Raffinose	4	53022.4	8745.75	4372.88	13916.4
Lag1-2	23 °C	Ribulose.5.P	4	506.532	117.078	58.539	186.297
Lag1-2	23 °C	Ser	4	54505.6	4167.75	2083.87	6631.82
Lag1-2	23 °C	Succinate	4	393979	110026	55012.9	175075
Lag1-2	23 °C	Sucrose	4	361815	54310.2	27155.1	86419.6
Lag1-2	23 °C	Thr	4	22870.1	3485.76	1742.88	5546.62
Lag1-2	23 °C	Trp	4	1545.21	221.71	110.855	352.79
Lag1-2	23 °C	Tyr	4	6918.63	921.152	460.576	1465.76
Lag1-2	23 °C	Urea	4	9137.58	1504.78	752.39	2394.44
Lag1-2	23 °C	Val	4	26750.6	1510.15	755.075	2402.99
Lecho-1	17 °C	Ala	4	253389	84174.6	42087.3	133941
Lecho-1	17 °C	Ascorbate	4	131.997	58.3422	29.1711	92.8355
Lecho-1	17 °C	Asn	4	26967.8	5370.84	2685.42	8546.2
Lecho-1	17 °C	Asp	4	122713	36473.4	18236.7	58037.3
Lecho-1	17 °C	Asp-Threonate	4	20100.1	8412.84	4206.42	13386.7
Lecho-1	17 °C	Benzoate	4	1136.66	115.53	57.7649	183.834
Lecho-1	17 °C	beta.Ala	4	3930	815.326	407.663	1297.37
Lecho-1	17 °C	Citrate	4	36010.5	10848.3	5424.14	17262
Lecho-1	17 °C	Dehydroascorbate	4	6465.98	1948.85	974.423	3101.05
Lecho-1	17 °C	Erythritol	4	241.026	42.2059	21.1029	67.159
Lecho-1	17 °C	F6P	4	968.823	290.564	145.282	462.352
Lecho-1	17 °C	Fructose	4	129203	32550.6	16275.3	51795.3
Lecho-1	17 °C	Fumarate	4	143832	38371	19185.5	61056.8
Lecho-1	17 °C	G6P	4	2419.41	793.148	396.574	1262.08
Lecho-1	17 °C	GABA	4	21673.4	4123.49	2061.75	6561.4
Lecho-1	17 °C	Galactinol	4	16.2779	31.9932	15.9966	50.9083
Lecho-1	17 °C	Gln	4	41817.9	22345.8	11172.9	35557.1
Lecho-1	17 °C	Glu	4	86031.9	18145.7	9072.85	28873.9
Lecho-1	17 °C	Glucose	4	719200	100212	50105.8	159459
Lecho-1	17 °C	Gly	4	350147	29063.5	14531.7	46246.5
Lecho-1	17 °C	Glycerate	4	2170.37	931.269	465.635	1481.86
Lecho-1	17 °C	Glycerol	4	13534.4	1405.22	702.608	2236.01
Lecho-1	17 °C	Glycerol.3.P	4	636.668	187.526	93.7628	298.395
Lecho-1	17 °C	Glycolate	4	590.252	114.334	57.1669	181.931
Lecho-1	17 °C	Guanidine	4	34137.5	41703	20851.5	66358.8
Lecho-1	17 °C	Hyp	4	1560.17	585.595	292.798	931.812
Lecho-1	17 °C	Ile	4	18725.2	5091.12	2545.56	8101.11
Lecho-1	17 °C	Inositol	4	78125.9	21704.8	10852.4	34537.2
Lecho-1	17 °C	Lactose	4	436.382	144.389	72.1944	229.755
Lecho-1	17 °C	Lactulose	4	2111.24	966.987	483.494	1538.69
Lecho-1	17 °C	Leu	4	18402.8	3271.78	1635.89	5206.13
Lecho-1	17 °C	Lys	4	3471.31	1057.33	528.667	1682.45
Lecho-1	17 °C	Malate	4	84392.8	26037.8	13018.9	41431.9
Lecho-1	17 °C	Maltose	4	4031.06	1040.47	520.236	1655.62
Lecho-1	17 °C	Met	4	5243.74	2823.06	1411.53	4492.12
Lecho-1	17 °C	Nicotinate	4	2393.44	343.513	171.756	546.605
Lecho-1	17 °C	OAS	4	586.032	166.971	83.4857	265.689
Lecho-1	17 °C	OG	4	1100.16	210.638	105.319	335.173
Lecho-1	17 °C	Ornithine	4	730.647	96.8729	48.4364	154.146
Lecho-1	17 °C	PCA	4	1.11777e+06	335597	167799	534010
Lecho-1	17 °C	PHBA	4	1335.28	171.287	85.6435	272.556
Lecho-1	17 °C	Phe	4	5629.48	1212.22	606.111	1928.92
Lecho-1	17 °C	Pro	4	387275	116628	58314	185581
Lecho-1	17 °C	Putrescine	4	7049.59	2722.07	1361.03	4331.42
Lecho-1	17 °C	Pyruvate	4	566.654	127.887	63.9437	203.498
Lecho-1	17 °C	Raffinose	4	45808.8	11986	5993	19072.4
Lecho-1	17 °C	Ribulose.5.P	4	598.592	231.612	115.806	368.546
Lecho-1	17 °C	Ser	4	129520	37532.5	18766.2	59722.6
Lecho-1	17 °C	Succinate	4	199458	63316.3	31658.2	100750
Lecho-1	17 °C	Sucrose	4	446232	92894.4	46447.2	147816
Lecho-1	17 °C	Thr	4	49972.9	11573.6	5786.81	18416.2
Lecho-1	17 °C	Trp	4	1196.01	241.724	120.862	384.637
Lecho-1	17 °C	Tyr	4	6039.77	1194.97	597.483	1901.46
Lecho-1	17 °C	Urea	4	3311.44	384.297	192.148	611.502
Lecho-1	17 °C	Val	4	59594.5	16348.2	8174.11	26013.7
Lecho-1	23 °C	Ala	4	165526	41582.2	20791.1	66166.6
Lecho-1	23 °C	Ascorbate	4	104.891	48.478	24.239	77.1393
Lecho-1	23 °C	Asn	4	31126.5	5415.6	2707.8	8617.43
Lecho-1	23 °C	Asp	4	122731	22707.3	11353.7	36132.4
Lecho-1	23 °C	Asp-Threonate	4	31413.9	7983.47	3991.73	12703.5
Lecho-1	23 °C	Benzoate	4	1279.15	278.805	139.402	443.64
Lecho-1	23 °C	beta.Ala	4	3957.1	1003.06	501.532	1596.1
Lecho-1	23 °C	Citrate	4	33869.2	7929.26	3964.63	12617.2
Lecho-1	23 °C	Dehydroascorbate	4	5926.09	453.951	226.975	722.337
Lecho-1	23 °C	Erythritol	4	780.19	185.664	92.8321	295.433
Lecho-1	23 °C	F6P	4	1164.34	237.211	118.606	377.456
Lecho-1	23 °C	Fructose	4	118745	25011.4	12505.7	39798.7
Lecho-1	23 °C	Fumarate	4	203612	44113.1	22056.5	70193.7
Lecho-1	23 °C	G6P	4	2605.19	506.814	253.407	806.454
Lecho-1	23 °C	GABA	4	24941.1	6232.06	3116.03	9916.6
Lecho-1	23 °C	Galactinol	4	0.1	0	0	0
Lecho-1	23 °C	Gln	4	63362.1	24844.7	12422.4	39533.5
Lecho-1	23 °C	Glu	4	71634.9	7422.29	3711.14	11810.5
Lecho-1	23 °C	Glucose	4	721618	121206	60603.2	192866
Lecho-1	23 °C	Gly	4	405959	97294.1	48647	154817
Lecho-1	23 °C	Glycerate	4	1489.34	827.537	413.768	1316.8
Lecho-1	23 °C	Glycerol	4	11453.6	981.062	490.531	1561.09
Lecho-1	23 °C	Glycerol.3.P	4	950.687	108.356	54.1778	172.418
Lecho-1	23 °C	Glycolate	4	606.9	62.1755	31.0877	98.9351
Lecho-1	23 °C	Guanidine	4	15754.4	3816.07	1908.04	6072.22
Lecho-1	23 °C	Hyp	4	1747.91	813.88	406.94	1295.07
Lecho-1	23 °C	Ile	4	22021.1	5752.73	2876.37	9153.88
Lecho-1	23 °C	Inositol	4	64241	23152.8	11576.4	36841.2
Lecho-1	23 °C	Lactose	4	374.531	241.578	120.789	384.404
Lecho-1	23 °C	Lactulose	4	2031.13	759.455	379.727	1208.46
Lecho-1	23 °C	Leu	4	19443.5	4652.18	2326.09	7402.66
Lecho-1	23 °C	Lys	4	4378.7	845.671	422.835	1345.65
Lecho-1	23 °C	Malate	4	95615.8	17369.3	8684.64	27638.4
Lecho-1	23 °C	Maltose	4	5207.48	838.617	419.309	1334.43
Lecho-1	23 °C	Met	4	6806.79	2037.01	1018.51	3241.34
Lecho-1	23 °C	Nicotinate	4	3248.13	433.467	216.734	689.743
Lecho-1	23 °C	OAS	4	810.069	369.765	184.882	588.378
Lecho-1	23 °C	OG	4	900.326	96.961	48.4805	154.287
Lecho-1	23 °C	Ornithine	4	825.63	330.055	165.028	525.192
Lecho-1	23 °C	PCA	4	1.23329e+06	183908	91954.2	292639
Lecho-1	23 °C	PHBA	4	1898.98	195.922	97.9612	311.756
Lecho-1	23 °C	Phe	4	6298.65	2025.55	1012.77	3223.09
Lecho-1	23 °C	Pro	4	228305	132795	66397.5	211306
Lecho-1	23 °C	Putrescine	4	4956.06	873.958	436.979	1390.66
Lecho-1	23 °C	Pyruvate	4	422.856	147.516	73.7579	234.731
Lecho-1	23 °C	Raffinose	4	47534.5	8903.24	4451.62	14167
Lecho-1	23 °C	Ribulose.5.P	4	619.277	140.846	70.4231	224.118
Lecho-1	23 °C	Ser	4	116788	23131.3	11565.7	36807.1
Lecho-1	23 °C	Succinate	4	239316	44091.1	22045.6	70158.8
Lecho-1	23 °C	Sucrose	4	462412	72189.7	36094.9	114870
Lecho-1	23 °C	Thr	4	49333.6	8139.55	4069.77	12951.8
Lecho-1	23 °C	Trp	4	2020.64	618.328	309.164	983.898
Lecho-1	23 °C	Tyr	4	10045.8	2657.21	1328.6	4228.21
Lecho-1	23 °C	Urea	4	6255.51	1160.05	580.027	1845.9
Lecho-1	23 °C	Val	4	54718.3	12008.2	6004.08	19107.7
Lis-1	17 °C	Ala	4	273364	55687.4	27843.7	88611.1
Lis-1	17 °C	Ascorbate	4	189.982	42.5321	21.266	67.6781
Lis-1	17 °C	Asn	4	43288.3	22761.1	11380.6	36218
Lis-1	17 °C	Asp	4	118493	22014.1	11007.1	35029.4
Lis-1	17 °C	Asp-Threonate	4	24489.9	7860.88	3930.44	12508.4
Lis-1	17 °C	Benzoate	4	1350.57	147.547	73.7737	234.781
Lis-1	17 °C	beta.Ala	4	2998.07	430.391	215.196	684.848
Lis-1	17 °C	Citrate	4	23791.9	5600.43	2800.22	8911.54
Lis-1	17 °C	Dehydroascorbate	4	6941.34	1214.54	607.268	1932.6
Lis-1	17 °C	Erythritol	4	465.383	96.1646	48.0823	153.019
Lis-1	17 °C	F6P	4	1425.39	177.983	88.9913	283.21
Lis-1	17 °C	Fructose	4	187559	8283.14	4141.57	13180.3
Lis-1	17 °C	Fumarate	4	263244	63071.5	31535.7	100361
Lis-1	17 °C	G6P	4	3432.65	415.644	207.822	661.382
Lis-1	17 °C	GABA	4	21244.7	6449.53	3224.76	10262.6
Lis-1	17 °C	Galactinol	4	50.4207	46.8878	23.4439	74.609
Lis-1	17 °C	Gln	4	32589.4	14364.9	7182.47	22857.8
Lis-1	17 °C	Glu	4	135407	23791.7	11895.8	37857.8
Lis-1	17 °C	Glucose	4	934987	28428.3	14214.1	45235.7
Lis-1	17 °C	Gly	4	404893	67468.2	33734.1	107357
Lis-1	17 °C	Glycerate	4	2019.28	297.986	148.993	474.163
Lis-1	17 °C	Glycerol	4	13066.2	717.804	358.902	1142.19
Lis-1	17 °C	Glycerol.3.P	4	705.978	56.857	28.4285	90.4721
Lis-1	17 °C	Glycolate	4	615.831	88.8009	44.4004	141.302
Lis-1	17 °C	Guanidine	4	11582.4	2513.49	1256.75	3999.53
Lis-1	17 °C	Hyp	4	644.736	75.5679	37.7839	120.245
Lis-1	17 °C	Ile	4	14548.5	4557.17	2278.59	7251.48
Lis-1	17 °C	Inositol	4	95110.1	7471.38	3735.69	11888.6
Lis-1	17 °C	Lactose	4	735.385	102.038	51.0189	162.365
Lis-1	17 °C	Lactulose	4	3329.86	354.113	177.057	563.473
Lis-1	17 °C	Leu	4	16551.8	3968.87	1984.43	6315.36
Lis-1	17 °C	Lys	4	3047.73	1173.25	586.623	1866.9
Lis-1	17 °C	Malate	4	143053	39889.3	19944.6	63472.7
Lis-1	17 °C	Maltose	4	5444.56	548.537	274.269	872.845
Lis-1	17 °C	Met	4	2085.59	328.107	164.054	522.092
Lis-1	17 °C	Nicotinate	4	3062.72	54.5853	27.2926	86.8573
Lis-1	17 °C	OAS	4	743.454	147.351	73.6757	234.469
Lis-1	17 °C	OG	4	691.388	178.234	89.1169	283.61
Lis-1	17 °C	Ornithine	4	714.665	97.2562	48.6281	154.756
Lis-1	17 °C	PCA	4	1.10557e+06	266446	133223	423975
Lis-1	17 °C	PHBA	4	1209.71	92.5221	46.261	147.223
Lis-1	17 °C	Phe	4	4987.95	1373.54	686.772	2185.61
Lis-1	17 °C	Pro	4	276760	33797	16898.5	53778.6
Lis-1	17 °C	Putrescine	4	5953.09	1313.12	656.561	2089.47
Lis-1	17 °C	Pyruvate	4	501.787	125.386	62.6929	199.517
Lis-1	17 °C	Raffinose	4	56952.5	5743.21	2871.61	9138.73
Lis-1	17 °C	Ribulose.5.P	4	1184.68	37.5388	18.7694	59.7326
Lis-1	17 °C	Ser	4	123804	21308.2	10654.1	33906.2
Lis-1	17 °C	Succinate	4	446747	67959	33979.5	108138
Lis-1	17 °C	Sucrose	4	489002	24165.5	12082.7	38452.7
Lis-1	17 °C	Thr	4	31128.2	4795.56	2397.78	7630.81
Lis-1	17 °C	Trp	4	1207.32	616.141	308.07	980.418
Lis-1	17 °C	Tyr	4	4787.14	1258.23	629.114	2002.12
Lis-1	17 °C	Urea	4	2713.88	412.85	206.425	656.937
Lis-1	17 °C	Val	4	58715.3	11961.7	5980.83	19033.7
Lis-1	23 °C	Ala	4	151103	32805.7	16402.8	52201.1
Lis-1	23 °C	Ascorbate	4	247.106	34.8361	17.4181	55.432
Lis-1	23 °C	Asn	4	52398.6	36006.7	18003.4	57294.8
Lis-1	23 °C	Asp	4	79599	15996.6	7998.28	25454.1
Lis-1	23 °C	Asp-Threonate	4	17991	3696.51	1848.25	5881.97
Lis-1	23 °C	Benzoate	4	1468.48	107.739	53.8697	171.437
Lis-1	23 °C	beta.Ala	4	3152.93	518.4	259.2	824.889
Lis-1	23 °C	Citrate	4	18860.2	3415.78	1707.89	5435.27
Lis-1	23 °C	Dehydroascorbate	4	5149.38	414.695	207.347	659.871
Lis-1	23 °C	Erythritol	4	945.881	140.855	70.4276	224.132
Lis-1	23 °C	F6P	4	1384.27	190.025	95.0127	302.373
Lis-1	23 °C	Fructose	4	156896	18310.5	9155.27	29136.2
Lis-1	23 °C	Fumarate	4	287522	49115.3	24557.6	78153.4
Lis-1	23 °C	G6P	4	3013.36	448.917	224.458	714.327
Lis-1	23 °C	GABA	4	20012.2	4124.3	2062.15	6562.69
Lis-1	23 °C	Galactinol	4	343.639	373.503	186.751	594.326
Lis-1	23 °C	Gln	4	8291.85	2487.56	1243.78	3958.27
Lis-1	23 °C	Glu	4	114302	37833.3	18916.6	60201.2
Lis-1	23 °C	Glucose	4	865015	83207.7	41603.9	132402
Lis-1	23 °C	Gly	4	292235	35335.6	17667.8	56226.8
Lis-1	23 °C	Glycerate	4	1451.71	131.355	65.6776	209.015
Lis-1	23 °C	Glycerol	4	13425.2	2066.72	1033.36	3288.61
Lis-1	23 °C	Glycerol.3.P	4	991.016	83.1035	41.5518	132.236
Lis-1	23 °C	Glycolate	4	580.562	96.2364	48.1182	153.134
Lis-1	23 °C	Guanidine	4	24589.9	22013.5	11006.7	35028.4
Lis-1	23 °C	Hyp	4	558.196	111.868	55.934	178.007
Lis-1	23 °C	Ile	4	16558.3	1736.2	868.102	2762.69
Lis-1	23 °C	Inositol	4	52540.7	6930.06	3465.03	11027.3
Lis-1	23 °C	Lactose	4	633.039	90.0523	45.0262	143.293
Lis-1	23 °C	Lactulose	4	2192.68	750.558	375.279	1194.31
Lis-1	23 °C	Leu	4	17221.9	1772.99	886.495	2821.22
Lis-1	23 °C	Lys	4	3376.74	726.033	363.017	1155.28
Lis-1	23 °C	Malate	4	106125	13024	6512.01	20724.1
Lis-1	23 °C	Maltose	4	6242.13	690.745	345.373	1099.13
Lis-1	23 °C	Met	4	2632.45	703.532	351.766	1119.48
Lis-1	23 °C	Nicotinate	4	3740.66	319.665	159.832	508.658
Lis-1	23 °C	OAS	4	573.598	213.422	106.711	339.602
Lis-1	23 °C	OG	4	663.215	145.393	72.6964	231.352
Lis-1	23 °C	Ornithine	4	598.347	206.981	103.491	329.353
Lis-1	23 °C	PCA	4	533596	92512.6	46256.3	147208
Lis-1	23 °C	PHBA	4	1699.19	194.761	97.3804	309.908
Lis-1	23 °C	Phe	4	5256.23	742.155	371.078	1180.93
Lis-1	23 °C	Pro	4	217687	32519.8	16259.9	51746.3
Lis-1	23 °C	Putrescine	4	3935.04	704.396	352.198	1120.85
Lis-1	23 °C	Pyruvate	4	438.035	119.421	59.7103	190.025
Lis-1	23 °C	Raffinose	4	38214.9	4265.62	2132.81	6787.56
Lis-1	23 °C	Ribulose.5.P	4	799.739	91.7173	45.8586	145.943
Lis-1	23 °C	Ser	4	102828	10484.2	5242.12	16682.8
Lis-1	23 °C	Succinate	4	396665	53384.6	26692.3	84946.8
Lis-1	23 °C	Sucrose	4	490431	41524.6	20762.3	66074.9
Lis-1	23 °C	Thr	4	29521.7	2904.93	1452.46	4622.39
Lis-1	23 °C	Trp	4	3828.19	3604.84	1802.42	5736.1
Lis-1	23 °C	Tyr	4	5874.22	719.59	359.795	1145.03
Lis-1	23 °C	Urea	4	3380.41	343.016	171.508	545.815
Lis-1	23 °C	Val	4	44349.9	5285.99	2642.99	8411.18
Mammo-2	17 °C	Ala	4	135087	25208.7	12604.4	40112.7
Mammo-2	17 °C	Ascorbate	4	212.009	114.502	57.2508	182.198
Mammo-2	17 °C	Asn	4	19899.7	4898.85	2449.42	7795.16
Mammo-2	17 °C	Asp	4	53798.6	8861.11	4430.56	14100
Mammo-2	17 °C	Asp-Threonate	4	11559	2354.35	1177.17	3746.29
Mammo-2	17 °C	Benzoate	4	904.183	193.324	96.662	307.621
Mammo-2	17 °C	beta.Ala	4	1251.32	254.949	127.474	405.68
Mammo-2	17 °C	Citrate	4	18923.5	1979.84	989.92	3150.37
Mammo-2	17 °C	Dehydroascorbate	4	6071.67	1051.76	525.88	1673.59
Mammo-2	17 °C	Erythritol	4	347.15	44.5893	22.2947	70.9515
Mammo-2	17 °C	F6P	4	599.356	185.11	92.5552	294.552
Mammo-2	17 °C	Fructose	4	125569	29278	14639	46587.8
Mammo-2	17 °C	Fumarate	4	299180	20944.5	10472.2	33327.4
Mammo-2	17 °C	G6P	4	1471.37	294.559	147.28	468.71
Mammo-2	17 °C	GABA	4	17825.8	2837.19	1418.6	4514.6
Mammo-2	17 °C	Galactinol	4	67.0558	49.2338	24.6169	78.3419
Mammo-2	17 °C	Gln	4	6182.15	3034.9	1517.45	4829.21
Mammo-2	17 °C	Glu	4	78257.3	9317.12	4658.56	14825.6
Mammo-2	17 °C	Glucose	4	751663	104079	52039.6	165613
Mammo-2	17 °C	Gly	4	285828	83443.7	41721.8	132777
Mammo-2	17 °C	Glycerate	4	832.318	72.1218	36.0609	114.762
Mammo-2	17 °C	Glycerol	4	15919	4352.88	2176.44	6926.4
Mammo-2	17 °C	Glycerol.3.P	4	395.416	28.9214	14.4607	46.0205
Mammo-2	17 °C	Glycolate	4	740.136	56.7425	28.3712	90.2899
Mammo-2	17 °C	Guanidine	4	12214	6265.07	3132.54	9969.12
Mammo-2	17 °C	Hyp	4	324.351	74.3639	37.1819	118.33
Mammo-2	17 °C	Ile	4	6669.94	1788.83	894.414	2846.42
Mammo-2	17 °C	Inositol	4	41793.1	10019.5	5009.73	15943.2
Mammo-2	17 °C	Lactose	4	220.445	46.7891	23.3945	74.4518
Mammo-2	17 °C	Lactulose	4	965.21	277.996	138.998	442.353
Mammo-2	17 °C	Leu	4	8388.25	1817.31	908.654	2891.74
Mammo-2	17 °C	Lys	4	1782.6	406.304	203.152	646.52
Mammo-2	17 °C	Malate	4	132554	9878.73	4939.36	15719.3
Mammo-2	17 °C	Maltose	4	3122.66	1047.38	523.688	1666.61
Mammo-2	17 °C	Met	4	1828.78	264.171	132.086	420.356
Mammo-2	17 °C	Nicotinate	4	1837.03	351.519	175.759	559.345
Mammo-2	17 °C	OAS	4	657.426	114.997	57.4983	182.985
Mammo-2	17 °C	OG	4	967.041	144.025	72.0126	229.176
Mammo-2	17 °C	Ornithine	4	569.473	114.896	57.4479	182.825
Mammo-2	17 °C	PCA	4	432566	107678	53839	171340
Mammo-2	17 °C	PHBA	4	1187.73	182.529	91.2643	290.444
Mammo-2	17 °C	Phe	4	4432.28	1923.61	961.806	3060.9
Mammo-2	17 °C	Pro	4	63971.7	12130.3	6065.14	19302
Mammo-2	17 °C	Putrescine	4	4098.04	689.556	344.778	1097.24
Mammo-2	17 °C	Pyruvate	4	697.883	136.09	68.0451	216.55
Mammo-2	17 °C	Raffinose	4	51867.6	15112.7	7556.36	24047.7
Mammo-2	17 °C	Ribulose.5.P	4	621.519	180.295	90.1477	286.89
Mammo-2	17 °C	Ser	4	41156.9	9102.03	4551.01	14483.4
Mammo-2	17 °C	Succinate	4	531277	57986.7	28993.4	92269.8
Mammo-2	17 °C	Sucrose	4	338613	45688.6	22844.3	72700.8
Mammo-2	17 °C	Thr	4	14561.3	3506.05	1753.02	5578.91
Mammo-2	17 °C	Trp	4	1338.36	349.684	174.842	556.426
Mammo-2	17 °C	Tyr	4	2994.25	1058.63	529.314	1684.51
Mammo-2	17 °C	Urea	4	2321.65	728.218	364.109	1158.76
Mammo-2	17 °C	Val	4	27635.5	6105.35	3052.68	9714.98
Mammo-2	23 °C	Ala	4	141776	27208.3	13604.2	43294.5
Mammo-2	23 °C	Ascorbate	4	311.726	59.323	29.6615	94.3962
Mammo-2	23 °C	Asn	4	53576.9	14029.3	7014.64	22323.7
Mammo-2	23 °C	Asp	4	65422.1	2101.4	1050.7	3343.8
Mammo-2	23 °C	Asp-Threonate	4	8384.95	1275	637.498	2028.8
Mammo-2	23 °C	Benzoate	4	1083.14	121.733	60.8664	193.704
Mammo-2	23 °C	beta.Ala	4	2061.01	133.334	66.6671	212.164
Mammo-2	23 °C	Citrate	4	22835.4	11137.7	5568.84	17722.5
Mammo-2	23 °C	Dehydroascorbate	4	5020.7	295.585	147.792	470.341
Mammo-2	23 °C	Erythritol	4	666.11	140.68	70.3401	223.854
Mammo-2	23 °C	F6P	4	694.04	108.562	54.2808	172.746
Mammo-2	23 °C	Fructose	4	104215	5198.17	2599.08	8271.45
Mammo-2	23 °C	Fumarate	4	281675	43615.6	21807.8	69402.1
Mammo-2	23 °C	G6P	4	1519.78	91.3734	45.6867	145.395
Mammo-2	23 °C	GABA	4	17754.2	3406.37	1703.19	5420.3
Mammo-2	23 °C	Galactinol	4	24.4747	16.813	8.40649	26.7532
Mammo-2	23 °C	Gln	4	19426.3	5755.69	2877.84	9158.59
Mammo-2	23 °C	Glu	4	74585.6	7656.93	3828.46	12183.9
Mammo-2	23 °C	Glucose	4	637637	21360.7	10680.4	33989.7
Mammo-2	23 °C	Gly	4	379896	35104.8	17552.4	55859.6
Mammo-2	23 °C	Glycerate	4	676.436	109.203	54.6015	173.766
Mammo-2	23 °C	Glycerol	4	12444.8	1386.36	693.178	2206
Mammo-2	23 °C	Glycerol.3.P	4	553.734	83.8064	41.9032	133.355
Mammo-2	23 °C	Glycolate	4	619.512	53.3746	26.6873	84.9309
Mammo-2	23 °C	Guanidine	4	12660.8	2207.22	1103.61	3512.17
Mammo-2	23 °C	Hyp	4	414.501	57.075	28.5375	90.8191
Mammo-2	23 °C	Ile	4	10973.4	1158.24	579.119	1843.01
Mammo-2	23 °C	Inositol	4	24281.8	2236.14	1118.07	3558.2
Mammo-2	23 °C	Lactose	4	483.965	197.083	98.5414	313.603
Mammo-2	23 °C	Lactulose	4	569.663	75.4678	37.7339	120.086
Mammo-2	23 °C	Leu	4	10045.1	1493.46	746.729	2376.42
Mammo-2	23 °C	Lys	4	2864.93	421.548	210.774	670.777
Mammo-2	23 °C	Malate	4	119248	9692.61	4846.3	15423.1
Mammo-2	23 °C	Maltose	4	4132.88	137.204	68.602	218.322
Mammo-2	23 °C	Met	4	3767.35	353.661	176.831	562.754
Mammo-2	23 °C	Nicotinate	4	2356.83	231.106	115.553	367.741
Mammo-2	23 °C	OAS	4	475.773	173.447	86.7233	275.992
Mammo-2	23 °C	OG	4	2125.82	390.438	195.219	621.274
Mammo-2	23 °C	Ornithine	4	541.535	216.683	108.341	344.791
Mammo-2	23 °C	PCA	4	715918	154060	77030.1	245144
Mammo-2	23 °C	PHBA	4	1721.39	54.6661	27.333	86.9859
Mammo-2	23 °C	Phe	4	7188.22	911.105	455.553	1449.77
Mammo-2	23 °C	Pro	4	65899.9	2453.84	1226.92	3904.61
Mammo-2	23 °C	Putrescine	4	4393.46	1262.91	631.457	2009.58
Mammo-2	23 °C	Pyruvate	4	2728.44	934.105	467.052	1486.37
Mammo-2	23 °C	Raffinose	4	36551.7	4370.57	2185.29	6954.56
Mammo-2	23 °C	Ribulose.5.P	4	619.378	82.2553	41.1277	130.887
Mammo-2	23 °C	Ser	4	67239.2	5927.74	2963.87	9432.35
Mammo-2	23 °C	Succinate	4	508060	82030	41015	130528
Mammo-2	23 °C	Sucrose	4	346810	8147.62	4073.81	12964.7
Mammo-2	23 °C	Thr	4	25286.3	2365.4	1182.7	3763.88
Mammo-2	23 °C	Trp	4	2275.87	269.855	134.928	429.4
Mammo-2	23 °C	Tyr	4	4819.2	754.957	377.478	1201.3
Mammo-2	23 °C	Urea	4	4196.38	638.429	319.215	1015.88
Mammo-2	23 °C	Val	4	35509.9	2835.15	1417.58	4511.36
Mer-6	17 °C	Ala	4	119497	24863.6	12431.8	39563.5
Mer-6	17 °C	Ascorbate	4	282.932	72.3117	36.1558	115.064
Mer-6	17 °C	Asn	4	9749.61	3066.03	1533.01	4878.73
Mer-6	17 °C	Asp	4	54365	8774.78	4387.39	13962.6
Mer-6	17 °C	Asp-Threonate	4	11230.9	1847.83	923.914	2940.31
Mer-6	17 °C	Benzoate	4	740.732	61.4909	30.7455	97.8458
Mer-6	17 °C	beta.Ala	4	1262.92	277.688	138.844	441.863
Mer-6	17 °C	Citrate	4	15970.2	5340.69	2670.34	8498.23
Mer-6	17 °C	Dehydroascorbate	4	5483.07	1326.76	663.38	2111.17
Mer-6	17 °C	Erythritol	4	421.033	54.8051	27.4025	87.2071
Mer-6	17 °C	F6P	4	783.361	65.1316	32.5658	103.639
Mer-6	17 °C	Fructose	4	80792.7	10209	5104.48	16244.7
Mer-6	17 °C	Fumarate	4	440943	78302.2	39151.1	124596
Mer-6	17 °C	G6P	4	1744.51	156.622	78.311	249.22
Mer-6	17 °C	GABA	4	14670.6	4007.21	2003.61	6376.37
Mer-6	17 °C	Galactinol	4	0.1	0	0	0
Mer-6	17 °C	Gln	4	22320.4	7924.59	3962.29	12609.8
Mer-6	17 °C	Glu	4	58169.3	9811.05	4905.53	15611.6
Mer-6	17 °C	Glucose	4	552583	44299.3	22149.7	70490.1
Mer-6	17 °C	Gly	4	244923	56843.6	28421.8	90450.8
Mer-6	17 °C	Glycerate	4	1314.41	174.798	87.3991	278.143
Mer-6	17 °C	Glycerol	4	13706.4	1620.71	810.355	2578.91
Mer-6	17 °C	Glycerol.3.P	4	396.817	93.3064	46.6532	148.471
Mer-6	17 °C	Glycolate	4	608.887	50.3098	25.1549	80.0541
Mer-6	17 °C	Guanidine	4	9671.02	2820.85	1410.42	4488.6
Mer-6	17 °C	Hyp	4	509.811	112.815	56.4077	179.515
Mer-6	17 °C	Ile	4	6237.28	989.151	494.576	1573.96
Mer-6	17 °C	Inositol	4	37959.9	7380.15	3690.08	11743.5
Mer-6	17 °C	Lactose	4	414.15	164.611	82.3057	261.933
Mer-6	17 °C	Lactulose	4	1331.12	195.001	97.5007	310.291
Mer-6	17 °C	Leu	4	8628.33	1760.6	880.302	2801.51
Mer-6	17 °C	Lys	4	1448.66	207.65	103.825	330.417
Mer-6	17 °C	Malate	4	76356.8	6215.37	3107.69	9890.05
Mer-6	17 °C	Maltose	4	3873	704.379	352.19	1120.82
Mer-6	17 °C	Met	4	1658.04	457.029	228.514	727.235
Mer-6	17 °C	Nicotinate	4	1219.38	148.282	74.1409	235.95
Mer-6	17 °C	OAS	4	719.213	182.812	91.406	290.895
Mer-6	17 °C	OG	4	1309.31	254.392	127.196	404.794
Mer-6	17 °C	Ornithine	4	541.167	147.487	73.7435	234.685
Mer-6	17 °C	PCA	4	725564	140091	70045.5	222916
Mer-6	17 °C	PHBA	4	1285.94	42.6533	21.3266	67.8709
Mer-6	17 °C	Phe	4	3154.65	455.95	227.975	725.518
Mer-6	17 °C	Pro	4	110722	29376.7	14688.4	46744.9
Mer-6	17 °C	Putrescine	4	7821.37	2953.42	1476.71	4699.55
Mer-6	17 °C	Pyruvate	4	1038.64	309.024	154.512	491.727
Mer-6	17 °C	Raffinose	4	39593.6	5735.57	2867.79	9126.58
Mer-6	17 °C	Ribulose.5.P	4	620.839	104.978	52.4888	167.043
Mer-6	17 °C	Ser	4	60001.3	9089	4544.5	14462.6
Mer-6	17 °C	Succinate	4	368162	46991.5	23495.8	74774
Mer-6	17 °C	Sucrose	4	419330	34536.3	17268.1	54955
Mer-6	17 °C	Thr	4	14382.6	1815.7	907.851	2889.19
Mer-6	17 °C	Trp	4	660.406	200.735	100.368	319.415
Mer-6	17 °C	Tyr	4	3218.38	617.977	308.989	983.34
Mer-6	17 °C	Urea	4	2959.34	704.242	352.121	1120.61
Mer-6	17 °C	Val	4	28733	3892.88	1946.44	6194.44
Mer-6	23 °C	Ala	4	154773	6602.97	3301.49	10506.8
Mer-6	23 °C	Ascorbate	4	253.519	96.8162	48.4081	154.056
Mer-6	23 °C	Asn	4	67212.5	23544.5	11772.3	37464.6
Mer-6	23 °C	Asp	4	74829.3	12773.2	6386.62	20325.1
Mer-6	23 °C	Asp-Threonate	4	6548.32	634.609	317.305	1009.8
Mer-6	23 °C	Benzoate	4	766.494	133.496	66.7482	212.423
Mer-6	23 °C	beta.Ala	4	1979.88	160.192	80.0958	254.901
Mer-6	23 °C	Citrate	4	48432.9	31473.3	15736.7	50081.1
Mer-6	23 °C	Dehydroascorbate	4	4525.89	402.924	201.462	641.142
Mer-6	23 °C	Erythritol	4	832.232	94.8542	47.4271	150.934
Mer-6	23 °C	F6P	4	682.583	240.059	120.03	381.988
Mer-6	23 °C	Fructose	4	56022.7	8883.86	4441.93	14136.2
Mer-6	23 °C	Fumarate	4	322850	51681.1	25840.6	82236.2
Mer-6	23 °C	G6P	4	1352.9	500.079	250.039	795.737
Mer-6	23 °C	GABA	4	17091.9	1735.47	867.736	2761.52
Mer-6	23 °C	Galactinol	4	0.1	0	0	0
Mer-6	23 °C	Gln	4	47717.2	10943.7	5471.84	17413.8
Mer-6	23 °C	Glu	4	90816.7	15595.2	7797.59	24815.4
Mer-6	23 °C	Glucose	4	368585	70116.8	35058.4	111571
Mer-6	23 °C	Gly	4	137194	33984.8	16992.4	54077.4
Mer-6	23 °C	Glycerate	4	782.054	156.719	78.3596	249.375
Mer-6	23 °C	Glycerol	4	12513.2	777.473	388.737	1237.13
Mer-6	23 °C	Glycerol.3.P	4	613.533	107.047	53.5236	170.336
Mer-6	23 °C	Glycolate	4	593.836	95.7334	47.8667	152.333
Mer-6	23 °C	Guanidine	4	18060	9127.86	4563.93	14524.5
Mer-6	23 °C	Hyp	4	731.618	50.6547	25.3274	80.603
Mer-6	23 °C	Ile	4	10907.8	1275.01	637.503	2028.82
Mer-6	23 °C	Inositol	4	15353.5	2691.01	1345.51	4282
Mer-6	23 °C	Lactose	4	297.504	197.328	98.664	313.993
Mer-6	23 °C	Lactulose	4	830.122	159.059	79.5294	253.098
Mer-6	23 °C	Leu	4	12196.1	992.26	496.13	1578.91
Mer-6	23 °C	Lys	4	3322.17	929.478	464.739	1479.01
Mer-6	23 °C	Malate	4	88674.5	16158.5	8079.26	25711.8
Mer-6	23 °C	Maltose	4	4229.84	107.121	53.5606	170.454
Mer-6	23 °C	Met	4	4125.97	47.7672	23.8836	76.0083
Mer-6	23 °C	Nicotinate	4	1457.86	72.0956	36.0478	114.72
Mer-6	23 °C	OAS	4	327.667	181.794	90.8968	289.274
Mer-6	23 °C	OG	4	2692.35	266.605	133.303	424.229
Mer-6	23 °C	Ornithine	4	1823.13	403.326	201.663	641.781
Mer-6	23 °C	PCA	4	1.22175e+06	163858	81929	260735
Mer-6	23 °C	PHBA	4	1977.17	201.301	100.65	320.315
Mer-6	23 °C	Phe	4	4552.2	541.91	270.955	862.3
Mer-6	23 °C	Pro	4	140136	14083.7	7041.87	22410.4
Mer-6	23 °C	Putrescine	4	19996.6	2738.79	1369.39	4358.02
Mer-6	23 °C	Pyruvate	4	3020.56	277.064	138.532	440.87
Mer-6	23 °C	Raffinose	4	44668.7	3720.75	1860.37	5920.54
Mer-6	23 °C	Ribulose.5.P	4	755.907	70.5961	35.2981	112.334
Mer-6	23 °C	Ser	4	93442.1	8145.41	4072.71	12961.2
Mer-6	23 °C	Succinate	4	240969	28901.3	14450.7	45988.5
Mer-6	23 °C	Sucrose	4	417768	34357.5	17178.7	54670.4
Mer-6	23 °C	Thr	4	25065.6	1530.1	765.05	2434.73
Mer-6	23 °C	Trp	4	1851.79	498.382	249.191	793.037
Mer-6	23 °C	Tyr	4	5763.89	604.384	302.192	961.709
Mer-6	23 °C	Urea	4	9704.58	797.274	398.637	1268.64
Mer-6	23 °C	Val	4	35458.6	2193.53	1096.77	3490.4
Or-0	17 °C	Ala	4	179843	19970.2	9985.1	31777.1
Or-0	17 °C	Ascorbate	4	166.64	51.3623	25.6811	81.7289
Or-0	17 °C	Asn	4	28705.7	1720.65	860.325	2737.94
Or-0	17 °C	Asp	4	44391.8	5257.85	2628.93	8366.41
Or-0	17 °C	Asp-Threonate	4	10905.1	2893.58	1446.79	4604.33
Or-0	17 °C	Benzoate	4	873.874	75.9243	37.9622	120.813
Or-0	17 °C	beta.Ala	4	2406.86	91.6871	45.8435	145.895
Or-0	17 °C	Citrate	4	19151.4	10092.3	5046.17	16059.2
Or-0	17 °C	Dehydroascorbate	4	5261.06	885.633	442.817	1409.24
Or-0	17 °C	Erythritol	4	496.345	92.2423	46.1211	146.778
Or-0	17 °C	F6P	4	561.588	56.0135	28.0067	89.1299
Or-0	17 °C	Fructose	4	88823.2	17220.9	8610.44	27402.3
Or-0	17 °C	Fumarate	4	450759	88634.3	44317.1	141037
Or-0	17 °C	G6P	4	1202.97	118.118	59.0588	187.951
Or-0	17 °C	GABA	4	17670.5	1176.83	588.415	1872.6
Or-0	17 °C	Galactinol	4	14.3707	26.0262	13.0131	41.4135
Or-0	17 °C	Gln	4	7615.79	639.028	319.514	1016.84
Or-0	17 °C	Glu	4	94299	6513.98	3256.99	10365.2
Or-0	17 °C	Glucose	4	474298	84346.9	42173.5	134215
Or-0	17 °C	Gly	4	381564	28924.8	14462.4	46025.8
Or-0	17 °C	Glycerate	4	931.659	77.8148	38.9074	123.821
Or-0	17 °C	Glycerol	4	11960.6	574.219	287.109	913.71
Or-0	17 °C	Glycerol.3.P	4	379.261	77.9354	38.9677	124.013
Or-0	17 °C	Glycolate	4	645.75	98.1032	49.0516	156.104
Or-0	17 °C	Guanidine	4	9311.14	2015.06	1007.53	3206.4
Or-0	17 °C	Hyp	4	470.103	65.2735	32.6368	103.865
Or-0	17 °C	Ile	4	7192.92	1090.22	545.108	1734.78
Or-0	17 °C	Inositol	4	38022.8	5871.71	2935.85	9343.2
Or-0	17 °C	Lactose	4	1188.82	195.472	97.7361	311.04
Or-0	17 °C	Lactulose	4	883.565	208.412	104.206	331.63
Or-0	17 °C	Leu	4	10672	1250.65	625.325	1990.06
Or-0	17 °C	Lys	4	2439.94	114.887	57.4437	182.812
Or-0	17 °C	Malate	4	83400.3	9919.72	4959.86	15784.5
Or-0	17 °C	Maltose	4	4187.22	880.612	440.306	1401.25
Or-0	17 °C	Met	4	1832.73	305.59	152.795	486.262
Or-0	17 °C	Nicotinate	4	1806.84	147.344	73.6722	234.458
Or-0	17 °C	OAS	4	711.924	195.472	97.7358	311.039
Or-0	17 °C	OG	4	826.581	82.0695	41.0347	130.591
Or-0	17 °C	Ornithine	4	655.332	76.4144	38.2072	121.592
Or-0	17 °C	PCA	4	510788	37515.7	18757.8	59695.8
Or-0	17 °C	PHBA	4	1192.52	121.948	60.9742	194.047
Or-0	17 °C	Phe	4	5917.12	955.115	477.557	1519.8
Or-0	17 °C	Pro	4	93314.6	5041.5	2520.75	8022.16
Or-0	17 °C	Putrescine	4	8027.64	1904.14	952.07	3029.91
Or-0	17 °C	Pyruvate	4	718.025	219.861	109.93	349.848
Or-0	17 °C	Raffinose	4	18864.1	3493.97	1746.98	5559.68
Or-0	17 °C	Ribulose.5.P	4	501.577	74.9623	37.4811	119.282
Or-0	17 °C	Ser	4	76940.5	10031.9	5015.93	15962.9
Or-0	17 °C	Succinate	4	362792	71486.4	35743.2	113751
Or-0	17 °C	Sucrose	4	349341	12157	6078.52	19344.6
Or-0	17 °C	Thr	4	18370.7	2045.09	1022.54	3254.19
Or-0	17 °C	Trp	4	1803.49	37.1426	18.5713	59.1021
Or-0	17 °C	Tyr	4	3698.91	418.493	209.246	665.915
Or-0	17 °C	Urea	4	4301.18	1169.35	584.673	1860.69
Or-0	17 °C	Val	4	30725.7	2060.03	1030.02	3277.98
Or-0	23 °C	Ala	4	166935	26074.5	13037.3	41490.4
Or-0	23 °C	Ascorbate	4	278.705	71.3609	35.6805	113.551
Or-0	23 °C	Asn	4	161371	47596.4	23798.2	75736.5
Or-0	23 °C	Asp	4	74266.9	11031.8	5515.92	17554.1
Or-0	23 °C	Asp-Threonate	4	8050.2	1458.06	729.031	2320.1
Or-0	23 °C	Benzoate	4	878.547	66.9085	33.4542	106.466
Or-0	23 °C	beta.Ala	4	3423.82	575.911	287.955	916.403
Or-0	23 °C	Citrate	4	20661.5	1874.68	937.341	2983.04
Or-0	23 °C	Dehydroascorbate	4	5261.78	897.661	448.83	1428.38
Or-0	23 °C	Erythritol	4	1093.53	160.71	80.3551	255.726
Or-0	23 °C	F6P	4	687.304	147.789	73.8944	235.165
Or-0	23 °C	Fructose	4	61661.2	12654.3	6327.17	20135.9
Or-0	23 °C	Fumarate	4	321857	47180.7	23590.4	75075.1
Or-0	23 °C	G6P	4	1455.2	346.41	173.205	551.215
Or-0	23 °C	GABA	4	18810.4	1398.05	699.024	2224.61
Or-0	23 °C	Galactinol	4	27.1007	22.8482	11.4241	36.3565
Or-0	23 °C	Gln	4	26462.1	8849.73	4424.87	14081.9
Or-0	23 °C	Glu	4	105949	14872.8	7436.42	23666
Or-0	23 °C	Glucose	4	309649	54428.6	27214.3	86608.1
Or-0	23 °C	Gly	4	249293	47948.2	23974.1	76296.4
Or-0	23 °C	Glycerate	4	695.459	150.177	75.0887	238.966
Or-0	23 °C	Glycerol	4	12446.6	1895.73	947.865	3016.53
Or-0	23 °C	Glycerol.3.P	4	527.914	113.233	56.6163	180.178
Or-0	23 °C	Glycolate	4	622.951	109.723	54.8613	174.593
Or-0	23 °C	Guanidine	4	13171.6	4620.56	2310.28	7352.34
Or-0	23 °C	Hyp	4	757.527	95.228	47.614	151.529
Or-0	23 °C	Ile	4	12449.7	1853.96	926.978	2950.06
Or-0	23 °C	Inositol	4	14294.1	3394.88	1697.44	5402.02
Or-0	23 °C	Lactose	4	416.095	121.832	60.9158	193.861
Or-0	23 °C	Lactulose	4	366.928	49.9466	24.9733	79.4761
Or-0	23 °C	Leu	4	12938.7	1843.72	921.861	2933.77
Or-0	23 °C	Lys	4	5514.6	730.881	365.441	1162.99
Or-0	23 °C	Malate	4	75111.8	8389.46	4194.73	13349.5
Or-0	23 °C	Maltose	4	4129.34	975.538	487.769	1552.3
Or-0	23 °C	Met	4	5261.75	956.888	478.444	1522.62
Or-0	23 °C	Nicotinate	4	1977.36	282.059	141.029	448.819
Or-0	23 °C	OAS	4	416.895	111.145	55.5727	176.857
Or-0	23 °C	OG	4	2033.27	347.896	173.948	553.58
Or-0	23 °C	Ornithine	4	2830.94	830.607	415.304	1321.68
Or-0	23 °C	PCA	4	947516	174542	87271	277735
Or-0	23 °C	PHBA	4	1901.03	164.263	82.1314	261.379
Or-0	23 °C	Phe	4	8171.62	2514.39	1257.2	4000.96
Or-0	23 °C	Pro	4	137504	26321.7	13160.9	41883.8
Or-0	23 °C	Putrescine	4	18458.1	2146.53	1073.26	3415.61
Or-0	23 °C	Pyruvate	4	2476.1	333.065	166.532	529.98
Or-0	23 °C	Raffinose	4	15759.5	3176.76	1588.38	5054.93
Or-0	23 °C	Ribulose.5.P	4	462.562	30.7611	15.3805	48.9477
Or-0	23 °C	Ser	4	106801	20319.6	10159.8	32333.1
Or-0	23 °C	Succinate	4	227811	30850	15425	49089.2
Or-0	23 °C	Sucrose	4	355058	69643.7	34821.9	110819
Or-0	23 °C	Thr	4	26745.1	5023.15	2511.57	7992.95
Or-0	23 °C	Trp	4	5089.07	1611.08	805.542	2563.59
Or-0	23 °C	Tyr	4	8222.08	1870.93	935.463	2977.06
Or-0	23 °C	Urea	4	12763.7	2653.95	1326.98	4223.03
Or-0	23 °C	Val	4	37368.3	4798.93	2399.47	7636.17
Tha-1	17 °C	Ala	4	284619	78924	39462	125586
Tha-1	17 °C	Ascorbate	4	86.8622	47.2707	23.6353	75.2182
Tha-1	17 °C	Asn	4	41358.1	11809.9	5904.93	18792.1
Tha-1	17 °C	Asp	4	99889.8	21581.8	10790.9	34341.5
Tha-1	17 °C	Asp-Threonate	4	14421.6	4413.27	2206.64	7022.5
Tha-1	17 °C	Benzoate	4	1097.45	233.852	116.926	372.11
Tha-1	17 °C	beta.Ala	4	3077.39	825.532	412.766	1313.61
Tha-1	17 °C	Citrate	4	40916.8	13515.4	6757.68	21505.9
Tha-1	17 °C	Dehydroascorbate	4	4386.52	1072.61	536.304	1706.76
Tha-1	17 °C	Erythritol	4	489.913	48.0683	24.0341	76.4873
Tha-1	17 °C	F6P	4	660.404	228.285	114.142	363.252
Tha-1	17 °C	Fructose	4	136236	35800.3	17900.1	56966.3
Tha-1	17 °C	Fumarate	4	482485	108553	54276.3	172731
Tha-1	17 °C	G6P	4	1575.42	457.206	228.603	727.516
Tha-1	17 °C	GABA	4	20063	5029.55	2514.78	8003.14
Tha-1	17 °C	Galactinol	4	11.5837	22.9674	11.4837	36.5463
Tha-1	17 °C	Gln	4	25103.6	9374.99	4687.49	14917.7
Tha-1	17 °C	Glu	4	130940	28164	14082	44815.2
Tha-1	17 °C	Glucose	4	740357	158196	79097.9	251725
Tha-1	17 °C	Gly	4	177094	44514.5	22257.3	70832.5
Tha-1	17 °C	Glycerate	4	1399.9	400.791	200.396	637.748
Tha-1	17 °C	Glycerol	4	13972.7	2130.59	1065.3	3390.25
Tha-1	17 °C	Glycerol.3.P	4	533.602	133.32	66.6601	212.142
Tha-1	17 °C	Glycolate	4	563.069	96.5031	48.2515	153.558
Tha-1	17 °C	Guanidine	4	9150.92	1726.15	863.077	2746.7
Tha-1	17 °C	Hyp	4	925.906	264.221	132.111	420.435
Tha-1	17 °C	Ile	4	12141	3522.49	1761.25	5605.07
Tha-1	17 °C	Inositol	4	54401.1	16193.2	8096.6	25767
Tha-1	17 °C	Lactose	4	417.289	301.765	150.883	480.176
Tha-1	17 °C	Lactulose	4	3198.61	1211.97	605.987	1928.52
Tha-1	17 °C	Leu	4	15457.8	3790.9	1895.45	6032.17
Tha-1	17 °C	Lys	4	2855.07	1351.42	675.709	2150.41
Tha-1	17 °C	Malate	4	150817	29486.3	14743.2	46919.3
Tha-1	17 °C	Maltose	4	2578.09	839.294	419.647	1335.5
Tha-1	17 °C	Met	4	2016	608.921	304.461	968.93
Tha-1	17 °C	Nicotinate	4	2841.13	618.605	309.302	984.338
Tha-1	17 °C	OAS	4	591.108	84.2453	42.1227	134.053
Tha-1	17 °C	OG	4	888.37	289.533	144.767	460.712
Tha-1	17 °C	Ornithine	4	672.741	187.798	93.899	298.829
Tha-1	17 °C	PCA	4	928283	206645	103323	328819
Tha-1	17 °C	PHBA	4	1434.92	163.653	81.8264	260.408
Tha-1	17 °C	Phe	4	5039.01	1210.8	605.398	1926.65
Tha-1	17 °C	Pro	4	497939	133571	66785.3	212541
Tha-1	17 °C	Putrescine	4	3545.18	1302.36	651.179	2072.34
Tha-1	17 °C	Pyruvate	4	580.426	175.126	87.563	278.665
Tha-1	17 °C	Raffinose	4	31563.9	9155.97	4577.99	14569.2
Tha-1	17 °C	Ribulose.5.P	4	1076.42	334.398	167.199	532.101
Tha-1	17 °C	Ser	4	103925	25766.5	12883.2	41000.2
Tha-1	17 °C	Succinate	4	729191	177546	88773.1	282516
Tha-1	17 °C	Sucrose	4	472675	108930	54464.8	173331
Tha-1	17 °C	Thr	4	30448.5	8897.71	4448.86	14158.2
Tha-1	17 °C	Trp	4	3503.01	1087.84	543.922	1731
Tha-1	17 °C	Tyr	4	4165.12	1186.41	593.206	1887.85
Tha-1	17 °C	Urea	4	3019.53	623.482	311.741	992.099
Tha-1	17 °C	Val	4	51271.1	13793.3	6896.66	21948.3
Tha-1	23 °C	Ala	4	219088	18318.1	9159.04	29148.1
Tha-1	23 °C	Ascorbate	4	198.416	41.4089	20.7044	65.8908
Tha-1	23 °C	Asn	4	56409.2	2502.93	1251.47	3982.73
Tha-1	23 °C	Asp	4	113876	14616.8	7308.42	23258.7
Tha-1	23 °C	Asp-Threonate	4	17808.8	2713.36	1356.68	4317.55
Tha-1	23 °C	Benzoate	4	1094.55	67.2957	33.6479	107.083
Tha-1	23 °C	beta.Ala	4	2984.28	239.042	119.521	380.37
Tha-1	23 °C	Citrate	4	52987.5	14887	7443.49	23688.5
Tha-1	23 °C	Dehydroascorbate	4	4075.23	644.161	322.08	1025
Tha-1	23 °C	Erythritol	4	1183.54	252.151	126.076	401.229
Tha-1	23 °C	F6P	4	763.356	86.9653	43.4827	138.381
Tha-1	23 °C	Fructose	4	111177	10189.7	5094.86	16214.1
Tha-1	23 °C	Fumarate	4	488396	50578.7	25289.4	80482
Tha-1	23 °C	G6P	4	1870.17	120.665	60.3326	192.005
Tha-1	23 °C	GABA	4	24077.8	2854.6	1427.3	4542.3
Tha-1	23 °C	Galactinol	4	6.88027	13.5605	6.78027	21.5778
Tha-1	23 °C	Gln	4	49047.1	12190.3	6095.15	19397.5
Tha-1	23 °C	Glu	4	121639	9830.29	4915.14	15642.2
Tha-1	23 °C	Glucose	4	635872	40912.2	20456.1	65100.5
Tha-1	23 °C	Gly	4	165586	43062	21531	68521.2
Tha-1	23 °C	Glycerate	4	1395.87	277.288	138.644	441.228
Tha-1	23 °C	Glycerol	4	11202.8	562.276	281.138	894.706
Tha-1	23 °C	Glycerol.3.P	4	933.478	164.924	82.4618	262.43
Tha-1	23 °C	Glycolate	4	546.483	90.3843	45.1921	143.822
Tha-1	23 °C	Guanidine	4	11076.4	1245.95	622.975	1982.58
Tha-1	23 °C	Hyp	4	807.077	135.346	67.6728	215.365
Tha-1	23 °C	Ile	4	16110.8	522.322	261.161	831.131
Tha-1	23 °C	Inositol	4	44493.6	5127.41	2563.7	8158.85
Tha-1	23 °C	Lactose	4	421.775	226.939	113.469	361.11
Tha-1	23 °C	Lactulose	4	1137.01	158.068	79.0341	251.522
Tha-1	23 °C	Leu	4	18380.5	1098.44	549.218	1747.86
Tha-1	23 °C	Lys	4	3102.46	824.198	412.099	1311.48
Tha-1	23 °C	Malate	4	143119	7710.04	3855.02	12268.4
Tha-1	23 °C	Maltose	4	3551.28	401.553	200.776	638.96
Tha-1	23 °C	Met	4	2907.88	273.578	136.789	435.324
Tha-1	23 °C	Nicotinate	4	3371.85	314.896	157.448	501.071
Tha-1	23 °C	OAS	4	660.754	83.3189	41.6595	132.579
Tha-1	23 °C	OG	4	1391.87	220.099	110.049	350.226
Tha-1	23 °C	Ornithine	4	855.5	172.106	86.053	273.859
Tha-1	23 °C	PCA	4	1.13353e+06	144986	72492.8	230704
Tha-1	23 °C	PHBA	4	1919.55	241.504	120.752	384.287
Tha-1	23 °C	Phe	4	7820.91	1035.36	517.682	1647.5
Tha-1	23 °C	Pro	4	256510	36853.3	18426.7	58641.8
Tha-1	23 °C	Putrescine	4	2876.94	578.408	289.204	920.376
Tha-1	23 °C	Pyruvate	4	824.608	130.614	65.3068	207.835
Tha-1	23 °C	Raffinose	4	27737.9	3198.13	1599.07	5088.94
Tha-1	23 °C	Ribulose.5.P	4	1174.62	24.7462	12.3731	39.3767
Tha-1	23 °C	Ser	4	120483	18821.3	9410.66	29948.9
Tha-1	23 °C	Succinate	4	688902	19554.4	9777.19	31115.4
Tha-1	23 °C	Sucrose	4	478572	49820	24910	79274.7
Tha-1	23 °C	Thr	4	50921.3	5219.68	2609.84	8305.68
Tha-1	23 °C	Trp	4	4447.66	441.471	220.735	702.479
Tha-1	23 °C	Tyr	4	7014.45	316.21	158.105	503.161
Tha-1	23 °C	Urea	4	7806.47	253.867	126.934	403.96
Tha-1	23 °C	Val	4	54470.1	3738.39	1869.2	5948.62
Tü-KS-7	17 °C	Ala	4	125695	24861.7	12430.9	39560.6
Tü-KS-7	17 °C	Ascorbate	4	167.156	62.6115	31.3058	99.6289
Tü-KS-7	17 °C	Asn	4	12637	2594.91	1297.46	4129.08
Tü-KS-7	17 °C	Asp	4	52892.6	9890.14	4945.07	15737.4
Tü-KS-7	17 °C	Asp-Threonate	4	16513.7	5205.35	2602.67	8282.87
Tü-KS-7	17 °C	Benzoate	4	902.895	97.3167	48.6584	154.853
Tü-KS-7	17 °C	beta.Ala	4	1714.74	276.803	138.402	440.456
Tü-KS-7	17 °C	Citrate	4	18249	4968.08	2484.04	7905.32
Tü-KS-7	17 °C	Dehydroascorbate	4	5560.86	1107.21	553.603	1761.81
Tü-KS-7	17 °C	Erythritol	4	508.809	122.203	61.1016	194.453
Tü-KS-7	17 °C	F6P	4	1188.02	271.019	135.509	431.251
Tü-KS-7	17 °C	Fructose	4	124953	25567.6	12783.8	40683.7
Tü-KS-7	17 °C	Fumarate	4	307175	113639	56819.5	180825
Tü-KS-7	17 °C	G6P	4	2380.93	531.159	265.579	845.192
Tü-KS-7	17 °C	GABA	4	16874.4	2308.06	1154.03	3672.64
Tü-KS-7	17 °C	Galactinol	4	9.58823	15.3281	7.66407	24.3905
Tü-KS-7	17 °C	Gln	4	14732.6	5604.38	2802.19	8917.82
Tü-KS-7	17 °C	Glu	4	80459	12573.7	6286.86	20007.6
Tü-KS-7	17 °C	Glucose	4	860331	193035	96517.4	307162
Tü-KS-7	17 °C	Gly	4	169965	33964.6	16982.3	54045.3
Tü-KS-7	17 °C	Glycerate	4	1363.46	436.513	218.256	694.589
Tü-KS-7	17 °C	Glycerol	4	11803.5	1047.65	523.826	1667.05
Tü-KS-7	17 °C	Glycerol.3.P	4	491.774	88.6236	44.3118	141.02
Tü-KS-7	17 °C	Glycolate	4	609.923	135.956	67.978	216.336
Tü-KS-7	17 °C	Guanidine	4	9124.33	4499.43	2249.72	7159.6
Tü-KS-7	17 °C	Hyp	4	425.595	78.3027	39.1514	124.597
Tü-KS-7	17 °C	Ile	4	10030.6	2183.65	1091.82	3474.67
Tü-KS-7	17 °C	Inositol	4	48061.1	11063.2	5531.61	17604.1
Tü-KS-7	17 °C	Lactose	4	821.408	124.709	62.3547	198.441
Tü-KS-7	17 °C	Lactulose	4	1331.17	552.066	276.033	878.46
Tü-KS-7	17 °C	Leu	4	10327.8	6577.13	3288.56	10465.7
Tü-KS-7	17 °C	Lys	4	2296.46	342.027	171.014	544.242
Tü-KS-7	17 °C	Malate	4	79621.3	19837.1	9918.55	31565.2
Tü-KS-7	17 °C	Maltose	4	4446.76	1068.82	534.409	1700.73
Tü-KS-7	17 °C	Met	4	2134.53	136.778	68.3891	217.644
Tü-KS-7	17 °C	Nicotinate	4	1998.38	296.924	148.462	472.472
Tü-KS-7	17 °C	OAS	4	874.729	213.082	106.541	339.061
Tü-KS-7	17 °C	OG	4	582.263	193.375	96.6875	307.703
Tü-KS-7	17 °C	Ornithine	4	460.378	72.2776	36.1388	115.01
Tü-KS-7	17 °C	PCA	4	605883	133808	66903.9	212918
Tü-KS-7	17 °C	PHBA	4	1380.32	111.246	55.623	177.017
Tü-KS-7	17 °C	Phe	4	4164.9	672.384	336.192	1069.91
Tü-KS-7	17 °C	Pro	4	100004	27073.5	13536.8	43080
Tü-KS-7	17 °C	Putrescine	4	9804	1166.72	583.361	1856.52
Tü-KS-7	17 °C	Pyruvate	4	410.122	123.781	61.8905	196.963
Tü-KS-7	17 °C	Raffinose	4	28793.1	5701.45	2850.73	9072.28
Tü-KS-7	17 °C	Ribulose.5.P	4	1070.95	264.707	132.353	421.208
Tü-KS-7	17 °C	Ser	4	84287.2	13979.1	6989.53	22243.8
Tü-KS-7	17 °C	Succinate	4	449152	180946	90472.9	287925
Tü-KS-7	17 °C	Sucrose	4	475918	106561	53280.5	169562
Tü-KS-7	17 °C	Thr	4	26837.5	16582.6	8291.31	26386.6
Tü-KS-7	17 °C	Trp	4	1513.06	178.931	89.4656	284.72
Tü-KS-7	17 °C	Tyr	4	6635.76	1320.52	660.259	2101.24
Tü-KS-7	17 °C	Urea	4	7393.17	9385.17	4692.59	14933.9
Tü-KS-7	17 °C	Val	4	35464.9	8014.66	4007.33	12753.1
Tü-KS-7	23 °C	Ala	4	103214	19503.8	9751.88	31034.8
Tü-KS-7	23 °C	Ascorbate	4	253.43	175.972	87.9862	280.012
Tü-KS-7	23 °C	Asn	4	25454	5059.83	2529.91	8051.31
Tü-KS-7	23 °C	Asp	4	43407.5	11530.6	5765.31	18347.8
Tü-KS-7	23 °C	Asp-Threonate	4	7197.18	1883.47	941.733	2997.02
Tü-KS-7	23 °C	Benzoate	4	952.958	100.342	50.1709	159.666
Tü-KS-7	23 °C	beta.Ala	4	1845.78	357.193	178.597	568.374
Tü-KS-7	23 °C	Citrate	4	16620.4	4885.75	2442.87	7774.32
Tü-KS-7	23 °C	Dehydroascorbate	4	4427.12	1032.35	516.174	1642.7
Tü-KS-7	23 °C	Erythritol	4	1011.8	329.566	164.783	524.413
Tü-KS-7	23 °C	F6P	4	995.496	129.99	64.995	206.843
Tü-KS-7	23 °C	Fructose	4	72993.2	17708.3	8854.17	28177.9
Tü-KS-7	23 °C	Fumarate	4	279200	59165.8	29582.9	94146
Tü-KS-7	23 °C	G6P	4	2010.75	290.255	145.128	461.861
Tü-KS-7	23 °C	GABA	4	18435.5	3689.86	1844.93	5871.39
Tü-KS-7	23 °C	Galactinol	4	8.97915	15.9202	7.96008	25.3325
Tü-KS-7	23 °C	Gln	4	16003.7	8560.32	4280.16	13621.4
Tü-KS-7	23 °C	Glu	4	58185.1	9479.68	4739.84	15084.3
Tü-KS-7	23 °C	Glucose	4	531262	132999	66499.4	211631
Tü-KS-7	23 °C	Gly	4	144037	39445.6	19722.8	62766.7
Tü-KS-7	23 °C	Glycerate	4	921.32	133.373	66.6866	212.227
Tü-KS-7	23 °C	Glycerol	4	12946.3	3171.84	1585.92	5047.11
Tü-KS-7	23 °C	Glycerol.3.P	4	671.787	96.3311	48.1656	153.284
Tü-KS-7	23 °C	Glycolate	4	612.444	118.456	59.2281	188.49
Tü-KS-7	23 °C	Guanidine	4	11107.9	2475.24	1237.62	3938.65
Tü-KS-7	23 °C	Hyp	4	540.572	98.4514	49.2257	156.658
Tü-KS-7	23 °C	Ile	4	12574.8	3078.35	1539.18	4898.34
Tü-KS-7	23 °C	Inositol	4	24030	6131.19	3065.59	9756.09
Tü-KS-7	23 °C	Lactose	4	424.561	88.941	44.4705	141.525
Tü-KS-7	23 °C	Lactulose	4	189.723	66.1298	33.0649	105.227
Tü-KS-7	23 °C	Leu	4	12861.4	3118.92	1559.46	4962.9
Tü-KS-7	23 °C	Lys	4	2840.81	741.594	370.797	1180.04
Tü-KS-7	23 °C	Malate	4	67068.9	8553.29	4276.65	13610.2
Tü-KS-7	23 °C	Maltose	4	4962.98	997.51	498.755	1587.26
Tü-KS-7	23 °C	Met	4	4441.4	1788.55	894.275	2845.98
Tü-KS-7	23 °C	Nicotinate	4	2046.36	316.014	158.007	502.849
Tü-KS-7	23 °C	OAS	4	347.949	176.474	88.237	280.81
Tü-KS-7	23 °C	OG	4	891.736	167.825	83.9124	267.047
Tü-KS-7	23 °C	Ornithine	4	611.03	210.083	105.041	334.289
Tü-KS-7	23 °C	PCA	4	551733	199568	99784	317557
Tü-KS-7	23 °C	PHBA	4	1880.22	392.466	196.233	624.501
Tü-KS-7	23 °C	Phe	4	4781.66	1297.05	648.523	2063.89
Tü-KS-7	23 °C	Pro	4	85017.7	17973.5	8986.77	28599.9
Tü-KS-7	23 °C	Putrescine	4	7118.85	1844.49	922.246	2935
Tü-KS-7	23 °C	Pyruvate	4	777.56	227.067	113.533	361.314
Tü-KS-7	23 °C	Raffinose	4	20590.1	6296.86	3148.43	10019.7
Tü-KS-7	23 °C	Ribulose.5.P	4	687.887	133.529	66.7643	212.474
Tü-KS-7	23 °C	Ser	4	81330.7	18088.5	9044.27	28782.9
Tü-KS-7	23 °C	Succinate	4	213963	32186.3	16093.1	51215.6
Tü-KS-7	23 °C	Sucrose	4	404807	71227	35613.5	113338
Tü-KS-7	23 °C	Thr	4	30818.3	7086.82	3543.41	11276.7
Tü-KS-7	23 °C	Trp	4	2847.82	461.024	230.512	733.592
Tü-KS-7	23 °C	Tyr	4	7823.6	2177.65	1088.82	3465.12
Tü-KS-7	23 °C	Urea	4	7370.98	2680.59	1340.29	4265.42
Tü-KS-7	23 °C	Val	4	32747.7	7972.13	3986.07	12685.4
